# Supplementary material for: An integrated genomic and biochemical approach to investigate the potentiality of heirloom tomatoes: Breeding resources for food quality and sustainable agriculture
Source: Front Plant Sci. 2023 Jan 4;13:1031776. doi: 10.3389/fpls.2022.1031776 (PMC9846345; doi:10.3389/fpls.2022.1031776)
Supplement: Supplementary Data Sheet 1 — Genotyping matrix using the SolCap array and consisting of 7,591 biallelic SNPs present in over 90% of the 60 tomato heirlooms studied. [file DataSheet_1.xlsx]

## Sheet: Datasheet 1
SolCap ID	chrom	pos	BM	CF	PI	CA	CS	CO	CG	CB	FS	FL	KI	NP	PN	PA	PZ	GG	MS	SC	SM	PV	PT	NO	TN	PS	OV	FN	RC	GP	PB	SL	VE	GR	MA	CR	MM	AC	RG	GC	BE	BL	BT	BB	YC	CM	FC	AR	YR
solcap_snp_sl_15058	1	0.045484	A	G	A	A	G	A	A	G	A	R	A	A	G	A	A	A	A	G	G	A	G	A	G	R	A	A	A	A	A	A	A	G	G	A	A	A	A	G	A	G	A	A	G	A	A	G	A
solcap_snp_sl_60635	1	0.047182	G	G	G	G	G	G	G	G	G	G	G	G	G	G	G	G	G	G	G	G	G	G	G	G	G	G	G	G	G	G	G	G	G	G	G	G	G	G	G	G	G	G	G	G	G	G	G
solcap_snp_sl_60604	1	0.192159	C	C	C	C	C	C	C	C	C	C	C	C	C	C	C	C	C	C	C	C	C	C	C	C	C	C	C	C	C	C	C	C	C	C	C	C	C	C	C	C	C	C	C	C	C	C	C
solcap_snp_sl_15056	1	0.260024	A	C	A	A	A	A	A	C	A	M	A	A	A	A	A	A	A	A	A	A	C	A	A	A	A	A	A	A	A	A	A	A	C	A	A	A	A	C	A	C	A	C	C	A	A	C	A
solcap_snp_sl_15055	1	0.2996	A	A	G	A	G	G	G	A	G	R	G	G	G	A	G	G	G	G	G	G	A	G	G	G	G	G	G	G	G	G	G	G	A	G	G	G	G	A	G	A	G	A	A	G	G	A	G
solcap_snp_sl_15054	1	0.299746	A	A	G	A	G	G	G	A	G	R	G	G	G	A	G	G	G	G	G	G	A	G	G	G	G	G	G	G	G	G	G	G	A	G	G	G	G	A	G	A	G	A	A	G	G	A	G
solcap_snp_sl_15052	1	0.301647	A	A	C	A	C	C	C	A	C	M	C	C	C	A	C	C	C	C	C	C	A	C	C	C	C	C	C	C	C	C	C	C	A	C	C	C	C	A	C	A	C	A	A	C	C	A	C
solcap_snp_sl_15051	1	0.301653	G	G	A	G	A	A	A	G	A	R	A	A	A	G	A	A	A	A	A	A	G	A	A	A	A	A	A	A	A	A	A	A	G	A	A	A	A	G	A	G	A	G	G	A	A	G	A
solcap_snp_sl_15050	1	0.303126	G	G	A	G	A	A	A	G	A	R	A	A	A	G	A	A	A	A	A	A	G	A	A	A	A	A	A	A	A	A	A	A	G	A	A	A	A	G	A	G	A	G	G	A	A	G	A
solcap_snp_sl_15049	1	0.303252	G	G	A	G	A	A	A	G	A	R	A	A	A	G	A	A	A	A	A	A	G	A	A	A	A	A	A	A	A	A	A	A	G	A	A	A	A	G	A	G	A	G	G	A	A	G	A
CL004303-0524	1	0.310794	A	A	A	A	A	A	A	A	A	A	A	A	A	A	A	A	A	A	A	A	A	A	A	A	A	A	A	A	A	A	A	A	A	A	A	A	A	A	A	A	A	A	A	A	A	A	A
solcap_snp_sl_24809	1	0.324902	A	A	G	A	G	G	A	A	G	R	G	G	G	A	G	G	G	G	G	G	A	G	G	G	G	G	G	G	G	G	G	G	A	A	A	G	G	A	G	A	G	A	A	G	G	A	G
CL016197-0363_solcap_snp_sl_60559	1	0.336545	A	A	A	A	A	A	A	A	A	A	A	A	A	A	A	A	A	A	A	A	A	A	A	A	A	A	A	A	A	A	A	A	A	A	A	A	A	A	A	A	A	A	A	A	A	A	A
solcap_snp_sl_60557	1	0.338701	G	G	G	G	G	G	G	G	G	G	G	G	G	G	G	G	G	G	G	G	G	G	G	G	G	G	G	G	G	G	G	G	G	G	G	G	G	G	G	G	G	G	G	G	G	G	G
solcap_snp_sl_15046	1	0.348251	A	G	G	A	G	G	A	G	G	G	G	G	G	A	G	G	G	G	G	G	G	G	G	G	G	G	G	G	G	G	G	G	G	A	A	G	G	G	G	G	G	G	G	G	G	G	G
solcap_snp_sl_15039	1	0.48271	A	A	A	A	A	A	A	A	A	A	A	G	G	A	A	A	A	A	A	A	A	A	A	A	A	A	A	A	A	A	A	A	A	A	G	A	A	A	A	A	G	A	A	A	A	A	A
solcap_snp_sl_33745	1	0.534498	A	A	A	C	C	M	A	A	A	M	A	C	C	C	A	A	A	C	C	A	A	A	C	C	N	C	C	C	C	C	C	C	A	C	C	C	A	A	C	A	C	A	A	C	C	A	A
solcap_snp_sl_60513	1	0.541742	G	G	G	A	A	R	G	G	A	R	G	A	A	A	G	G	G	A	A	G	G	G	A	A	N	A	A	A	A	A	A	A	G	A	A	A	G	G	A	G	A	G	G	A	A	G	G
solcap_snp_sl_24801	1	0.663708	A	A	A	G	G	G	A	A	G	R	A	A	G	G	G	A	A	G	G	A	A	G	G	G	N	G	G	G	G	G	G	G	A	G	G	G	A	A	G	A	A	A	A	G	G	A	G
solcap_snp_sl_24799	1	0.669736	A	A	A	C	C	C	A	A	C	M	A	A	C	C	C	A	A	C	C	A	A	C	C	C	N	C	C	C	C	C	C	C	A	C	C	C	A	A	C	A	A	A	A	C	C	A	C
solcap_snp_sl_24797	1	0.678502	A	A	A	G	G	G	A	A	G	R	A	A	G	G	G	A	A	G	G	A	A	G	G	G	N	G	G	G	G	G	G	G	A	G	G	G	A	A	G	A	A	A	A	G	G	A	G
CL017102-0111	1	0.730249	A	A	A	G	G	R	A	A	A	R	A	A	A	G	A	A	A	G	G	A	A	A	G	G	N	G	G	G	G	G	G	G	A	G	A	G	A	A	G	A	A	A	A	G	G	A	A
solcap_snp_sl_33737	1	0.85375	A	A	A	G	G	G	A	A	A	R	A	A	G	G	G	A	A	G	G	A	A	A	G	G	N	G	G	G	G	G	G	G	A	G	G	G	A	A	G	A	A	A	A	G	G	A	A
solcap_snp_sl_33736	1	0.859345	G	G	G	G	G	G	G	G	G	G	G	G	A	G	G	G	G	G	G	G	G	G	G	G	G	G	G	G	G	G	G	G	G	G	G	G	G	G	G	G	G	G	G	G	G	G	G
solcap_snp_sl_60446	1	0.876274	G	G	G	G	G	G	G	G	G	G	G	G	G	G	G	G	G	G	G	G	G	G	G	G	G	G	G	G	G	G	G	G	G	G	G	G	G	G	G	G	G	G	G	G	G	G	G
solcap_snp_sl_24794	1	0.906768	R	R	R	G	G	G	R	R	G	R	R	R	G	G	G	R	R	G	G	R	R	R	G	G	N	G	G	G	G	G	G	G	R	G	G	G	R	R	G	R	R	R	R	G	G	R	R
solcap_snp_sl_60417	1	0.986564	G	G	G	G	G	G	G	G	G	G	G	G	G	G	G	G	G	G	G	G	G	G	G	G	G	G	G	G	G	G	G	G	G	G	G	G	G	G	G	G	G	G	G	G	G	G	G
solcap_snp_sl_20500	1	1.08694	T	T	T	T	A	W	T	T	A	W	T	T	T	T	A	T	T	A	A	T	T	T	T	T	T	A	T	A	A	A	A	T	T	T	T	T	T	T	T	T	T	T	T	T	T	T	T
solcap_snp_sl_20499	1	1.11645	A	A	A	A	T	T	A	A	T	W	A	T	T	A	T	A	A	T	T	A	A	T	T	W	W	T	T	T	T	T	T	T	A	T	T	T	A	A	T	T	T	A	A	T	T	A	A
solcap_snp_sl_60393	1	1.11892	A	A	A	A	A	A	A	A	A	A	A	A	A	A	A	A	A	A	A	A	A	A	A	A	M	A	A	A	A	A	A	A	A	A	A	A	A	A	A	A	A	A	A	A	A	A	A
solcap_snp_sl_60360	1	1.33782	T	T	T	T	T	T	T	T	T	T	T	T	T	T	T	T	T	T	T	T	T	T	T	T	W	T	T	T	T	T	T	T	T	T	T	T	T	T	T	T	T	T	T	T	T	A	T
solcap_snp_sl_60356	1	1.36707	G	G	G	G	G	G	G	G	G	G	G	G	G	G	G	G	G	G	G	G	G	G	G	G	R	G	G	G	G	G	G	G	G	G	G	G	G	G	G	G	G	G	G	G	G	G	G
solcap_snp_sl_8704	1	1.47091	G	G	G	G	G	G	G	G	A	G	A	A	A	G	G	G	G	G	G	G	G	G	A	R	R	G	G	G	G	G	G	A	G	G	G	G	G	G	G	A	A	G	G	G	R	A	A
solcap_snp_sl_33719	1	1.50825	A	A	A	A	A	A	A	A	A	A	A	G	G	A	A	G	A	A	A	A	A	A	A	R	A	A	A	A	A	A	A	A	A	A	A	A	A	G	A	A	G	G	G	A	A	A	A
solcap_snp_sl_60330	1	1.51143	G	G	G	G	G	G	G	G	G	G	G	G	G	G	G	G	G	G	G	G	G	G	G	G	R	G	G	G	G	G	G	G	G	G	G	G	G	G	G	G	G	G	G	G	G	A	G
solcap_snp_sl_60318	1	1.52438	C	C	C	C	C	C	C	C	C	C	C	C	C	C	C	C	C	C	C	C	C	C	C	C	A	C	C	C	C	C	C	C	C	C	C	C	C	C	C	C	C	C	C	C	C	A	C
solcap_snp_sl_8697	1	1.55077	T	T	T	T	T	T	T	T	A	T	A	T	T	T	T	T	T	T	T	T	T	T	A	W	T	T	T	T	T	T	T	A	T	T	T	T	T	T	T	T	T	T	T	T	T	T	A
solcap_snp_sl_33709	1	1.57744	R	R	R	R	R	R	G	R	R	R	R	G	G	N	R	G	R	R	R	R	R	R	G	R	R	R	R	R	R	R	R	G	R	R	R	R	R	G	R	G	G	G	G	R	R	R	G
solcap_snp_sl_60303	1	1.60569	G	G	G	G	G	G	G	G	G	G	G	G	G	G	G	G	G	G	G	G	G	G	G	G	N	G	G	G	G	G	G	G	G	G	G	G	G	G	G	G	G	G	G	G	G	A	G
solcap_snp_sl_60296	1	1.67873	A	A	A	A	A	A	A	A	A	A	A	A	A	A	A	A	A	A	A	A	A	A	A	A	R	A	A	A	A	A	A	A	A	A	A	A	A	A	A	A	A	A	A	A	A	A	A
solcap_snp_sl_60276	1	1.80942	A	A	A	A	A	A	A	A	A	A	A	A	A	A	A	A	A	A	A	A	A	A	A	A	R	A	A	A	A	A	A	A	A	A	A	A	A	A	A	A	A	A	A	A	A	A	A
solcap_snp_sl_33701	1	2.06354	G	A	A	G	A	A	G	G	A	A	A	G	A	G	A	A	A	A	A	A	A	G	G	G	A	A	A	A	A	A	A	G	A	G	A	A	A	A	A	G	G	G	A	A	A	G	A
solcap_snp_sl_60250	1	2.11716	A	A	A	A	A	A	A	A	C	A	A	A	A	A	A	A	A	A	A	A	A	A	A	A	M	A	A	A	A	A	A	A	A	A	A	A	A	A	A	A	A	A	A	A	A	A	A
solcap_snp_sl_24789	1	2.13559	G	G	G	G	G	G	G	G	G	G	G	G	G	G	G	G	G	G	G	G	G	A	G	G	G	G	G	G	G	G	G	A	G	G	G	G	G	G	G	A	G	G	G	G	G	G	G
solcap_snp_sl_60227	1	2.20091	G	G	G	G	G	G	G	G	A	G	G	G	G	G	G	G	G	G	G	G	G	G	G	G	R	G	G	G	G	G	G	G	G	G	G	G	G	G	G	G	G	G	G	G	G	G	G
solcap_snp_sl_8669	1	2.25593	G	A	A	G	A	A	G	A	G	R	G	G	A	G	A	A	A	A	A	G	A	G	A	R	R	A	A	A	A	A	A	G	A	G	A	A	A	A	A	G	G	G	A	G	A	A	G
solcap_snp_sl_8668	1	2.31168	G	A	A	G	A	A	G	A	G	R	G	G	A	G	A	A	A	A	A	G	A	G	A	R	R	A	A	A	A	A	A	G	A	G	A	A	A	A	A	G	G	G	A	G	A	A	G
solcap_snp_sl_8667	1	2.31181	G	A	A	G	A	A	G	A	G	R	G	G	A	G	A	A	A	A	A	G	A	G	A	R	R	A	A	A	A	A	A	G	A	G	A	A	A	A	A	G	G	G	A	G	A	A	G
solcap_snp_sl_24787	1	2.37192	A	T	T	A	T	T	A	T	A	W	A	A	T	A	T	T	T	T	T	A	T	A	A	A	W	T	T	T	T	T	T	A	T	A	T	T	T	T	T	A	A	A	T	A	T	T	A
solcap_snp_sl_60160	1	2.39508	G	G	G	G	G	G	G	G	A	G	G	G	G	G	G	G	G	G	G	G	G	G	G	G	G	G	G	G	G	G	G	G	G	G	G	G	G	G	G	G	G	G	G	G	G	G	G
SL20259_223	1	2.44178	A	G	G	A	G	G	A	G	G	R	A	A	G	A	G	G	G	G	G	A	G	A	A	A	G	G	G	G	G	G	G	A	G	A	G	G	G	G	G	A	A	A	G	A	G	G	A
CL009286-0792	1	2.44233	T	A	A	T	A	A	T	A	A	W	T	T	A	T	A	A	A	A	A	T	A	T	T	T	W	A	A	A	A	A	A	T	A	T	A	A	A	A	A	T	T	T	A	T	A	A	T
solcap_snp_sl_24785	1	2.44454	G	A	A	G	A	A	G	A	A	R	G	G	A	G	A	A	A	A	A	G	A	G	G	G	A	A	A	A	A	A	A	G	A	G	A	A	A	A	A	G	G	G	A	G	A	A	G
solcap_snp_sl_8659	1	2.44567	G	C	C	G	C	C	G	C	C	S	G	G	C	G	C	C	C	C	C	G	C	G	G	G	S	C	C	C	C	C	C	G	C	G	C	C	C	C	C	G	G	G	C	G	C	C	G
solcap_snp_sl_8658	1	2.446	G	A	A	G	A	A	G	A	N	R	G	G	A	G	A	A	A	A	A	G	A	G	G	G	R	A	A	A	A	A	A	G	A	G	A	A	A	A	A	G	G	G	A	G	A	A	G
solcap_snp_sl_8657	1	2.44643	G	A	A	G	A	A	G	A	A	R	G	G	A	G	A	A	A	A	A	G	A	G	G	G	R	A	A	A	A	A	A	G	A	G	A	A	A	A	A	G	G	G	A	G	A	A	G
solcap_snp_sl_8656	1	2.44658	A	G	G	A	G	G	A	G	A	R	A	A	G	A	G	G	G	G	G	A	G	A	A	A	R	G	G	G	G	G	G	A	G	A	G	G	G	G	G	A	A	A	G	A	G	G	A
solcap_snp_sl_8655	1	2.44678	G	A	A	G	A	A	G	A	G	R	G	G	A	G	A	A	A	A	A	G	A	G	G	G	R	A	A	A	A	A	A	G	A	G	A	A	A	A	A	G	G	G	A	G	A	A	G
solcap_snp_sl_8654	1	2.45812	C	A	A	C	A	A	C	A	A	M	C	C	A	C	A	A	A	A	A	C	A	C	C	C	A	A	A	A	A	A	A	C	A	C	A	A	A	A	A	C	C	C	A	C	A	A	C
solcap_snp_sl_8653	1	2.46165	T	A	A	T	A	A	T	A	A	W	T	T	A	T	A	A	A	A	A	T	A	T	T	T	W	A	A	A	A	A	A	T	A	T	A	A	A	A	A	T	T	T	A	T	A	A	T
solcap_snp_sl_8651	1	2.4633	G	A	A	G	A	A	G	A	G	R	G	G	A	G	A	A	A	A	A	G	A	G	G	G	A	A	A	A	A	A	A	A	A	G	A	A	A	A	A	G	G	G	A	G	A	A	G
SGN-U573329_snp393	1	2.47607	C	C	C	C	C	C	C	C	A	C	C	C	C	C	C	C	C	C	C	C	C	C	C	C	M	C	C	C	C	C	C	C	C	C	C	C	C	C	C	C	C	C	C	C	C	C	C
solcap_snp_sl_60143	1	2.50779	G	G	G	G	G	G	G	G	A	G	G	G	G	G	G	G	G	G	G	G	G	G	G	G	R	G	G	G	G	G	G	G	G	G	G	G	G	G	G	G	G	G	G	G	G	G	G
solcap_snp_sl_8640	1	2.55442	G	A	G	G	A	A	G	A	G	R	G	G	A	G	A	G	G	A	A	G	A	G	G	G	G	A	A	A	A	A	A	A	A	G	A	A	G	G	A	G	G	G	G	A	A	A	A
solcap_snp_sl_60135	1	2.57287	A	A	A	A	A	A	A	A	C	A	A	A	A	A	A	A	A	A	A	A	A	A	A	A	M	A	A	A	A	A	A	A	A	A	A	A	A	A	A	A	A	A	A	A	A	A	A
solcap_snp_sl_15014	1	2.57494	A	G	A	A	G	G	A	G	G	R	A	A	G	A	G	A	A	G	G	A	G	A	A	A	R	G	G	G	G	G	G	G	G	A	G	G	A	A	G	A	A	A	A	G	G	G	G
solcap_snp_sl_8639	1	2.58176	C	A	C	C	A	A	C	A	C	M	C	C	A	C	A	C	C	A	A	C	A	C	C	C	C	A	A	A	A	A	A	A	A	C	A	A	C	C	A	C	C	C	C	A	A	A	A
solcap_snp_sl_15013	1	2.73083	C	C	C	A	C	C	C	C	C	M	C	C	C	C	C	C	A	C	C	A	C	C	C	C	C	C	C	C	C	C	C	C	C	C	C	C	A	C	C	C	C	C	C	C	C	C	C
solcap_snp_sl_60113	1	2.75142	A	A	A	A	A	A	A	A	A	A	A	A	A	A	A	A	A	A	A	A	A	A	A	A	R	A	A	A	A	A	A	A	A	A	A	A	A	A	A	A	A	A	A	A	A	A	A
solcap_snp_sl_60089	1	2.87921	A	A	A	A	A	A	A	A	A	A	A	A	A	A	A	A	A	A	A	A	A	A	A	A	G	A	A	A	A	A	A	A	A	A	A	A	A	A	A	A	A	A	A	A	A	A	A
solcap_snp_sl_60078	1	2.95565	T	T	T	T	T	W	T	T	A	W	T	T	T	T	A	A	T	T	T	T	T	T	T	T	T	A	T	A	A	A	A	A	T	T	T	T	T	T	A	A	T	T	T	T	T	T	A
solcap_snp_sl_33686	1	3.00332	G	G	G	G	G	G	G	G	G	G	G	G	G	G	G	G	G	G	G	G	G	G	G	G	G	G	G	G	G	G	G	G	G	G	G	G	G	G	G	G	G	G	G	G	G	G	G
solcap_snp_sl_60043	1	3.10199	G	G	G	G	G	G	G	G	G	G	G	G	G	G	G	G	G	G	G	G	G	G	G	G	R	G	G	G	G	G	G	G	G	G	G	G	G	G	G	G	G	G	G	G	G	G	G
solcap_snp_sl_60029	1	3.17326	A	A	A	A	A	A	A	A	A	A	A	A	A	A	A	A	A	A	A	A	A	A	A	A	A	A	A	A	A	A	A	A	A	A	A	A	A	A	A	A	A	A	A	A	A	A	A
solcap_snp_sl_60008	1	3.25529	A	A	A	A	A	A	A	A	A	A	A	A	A	A	A	A	A	A	A	A	A	A	A	A	R	A	A	A	A	A	A	A	A	A	A	A	A	A	A	A	A	A	A	A	A	A	A
solcap_snp_sl_59975	1	3.4861	G	G	G	G	G	G	G	G	G	G	G	G	G	G	G	G	G	G	G	G	G	G	G	G	G	G	G	G	G	G	G	G	G	G	G	G	G	G	G	G	G	G	G	G	G	G	G
solcap_snp_sl_59964	1	3.59136	G	G	G	G	G	G	G	G	G	G	G	G	G	G	G	G	G	G	G	G	G	G	G	G	G	G	G	G	G	G	G	G	G	G	G	G	G	G	G	G	G	G	G	G	G	G	G
solcap_snp_sl_20440	1	3.69453	G	G	G	G	G	G	G	G	A	G	A	G	G	G	G	G	G	G	G	G	G	G	G	G	G	G	G	G	G	A	G	G	G	G	G	G	G	G	A	G	G	G	G	G	G	G	A
solcap_snp_sl_59944	1	3.6958	A	A	A	A	A	A	A	A	A	A	A	A	A	A	A	A	A	A	A	A	A	A	A	A	A	A	A	A	A	A	A	A	A	A	A	A	A	A	A	A	A	A	A	A	A	A	A
solcap_snp_sl_59923	1	3.84273	C	C	C	C	C	C	C	C	C	C	C	C	C	C	C	C	C	C	C	C	C	C	C	C	C	C	C	C	C	C	C	C	C	C	C	C	C	C	C	C	C	C	C	C	C	C	C
solcap_snp_sl_20438	1	3.89979	A	A	A	A	A	A	G	G	A	A	A	A	A	A	A	A	A	A	A	A	A	A	A	A	A	A	A	A	A	A	A	A	A	A	A	A	A	A	A	G	A	A	A	A	A	A	A
solcap_snp_sl_59913	1	4.15648	G	G	G	G	G	G	G	G	G	G	G	G	G	G	G	G	G	G	G	G	G	G	G	G	G	G	G	G	G	G	G	G	G	G	G	G	G	G	G	G	G	G	G	G	G	G	G
solcap_snp_sl_59897	1	4.40483	A	A	A	A	A	A	A	A	A	A	A	A	A	A	A	A	A	A	A	A	A	A	A	A	A	A	A	A	A	A	A	A	A	A	A	A	A	A	A	A	A	A	A	A	A	A	A
solcap_snp_sl_59890	1	4.598	G	G	G	G	G	G	G	G	G	G	G	G	G	G	G	G	G	G	G	G	G	G	G	G	G	G	G	G	G	G	G	G	G	G	G	G	G	G	G	G	G	G	G	G	G	G	G
CL015771-0679	1	4.61264	A	A	A	A	A	A	A	A	A	A	A	A	A	A	A	A	A	A	A	A	A	A	A	A	A	A	A	A	A	A	A	A	A	A	A	A	A	A	A	A	A	A	A	A	A	A	A
solcap_snp_sl_59885	1	4.66949	C	C	C	C	C	C	C	C	C	C	C	C	C	C	C	C	C	C	C	C	C	C	C	C	C	C	C	C	C	C	C	C	C	C	C	C	C	C	C	C	C	C	C	C	C	C	C
solcap_snp_sl_33677	1	4.87139	C	C	C	C	A	M	C	C	C	C	C	C	C	A	C	A	C	C	C	C	C	A	C	C	C	C	C	C	C	A	C	C	C	C	C	C	C	A	C	C	C	C	A	C	C	C	C
solcap_snp_sl_33676	1	4.94073	G	C	C	G	C	C	G	G	G	S	G	G	C	C	C	C	G	G	G	G	C	C	C	S	C	C	C	C	C	C	C	C	C	G	C	C	G	C	C	G	G	G	C	C	C	C	C
solcap_snp_sl_59869	1	4.94875	A	A	A	A	A	A	A	A	A	A	A	A	A	A	A	A	A	A	A	A	A	A	A	A	A	A	A	A	A	A	A	A	A	A	A	A	A	A	A	A	A	A	A	A	A	A	A
solcap_snp_sl_59817	1	5.0875	A	A	A	A	G	R	A	A	A	A	A	A	A	A	A	A	A	A	A	A	A	G	A	A	A	A	A	A	A	A	A	A	A	A	A	A	A	A	A	A	A	A	A	A	A	A	A
solcap_snp_sl_59806	1	5.34008	A	A	A	A	A	A	A	A	A	A	A	A	A	A	A	A	A	A	A	A	A	A	A	A	A	A	A	A	A	A	A	A	A	A	A	A	A	A	A	A	A	A	A	A	A	A	A
solcap_snp_sl_20426	1	5.34704	A	G	G	A	G	G	A	A	A	R	A	A	G	G	G	G	A	A	A	A	G	G	G	R	G	G	G	G	G	G	G	G	G	A	G	G	A	G	G	A	A	A	G	G	G	G	G
solcap_snp_sl_59801	1	5.36471	G	G	G	G	G	G	G	G	G	G	G	G	G	G	G	G	G	G	G	G	G	G	G	G	G	G	G	G	G	G	G	G	G	G	G	G	G	G	G	G	G	G	G	G	G	G	G
solcap_snp_sl_59784	1	5.72657	A	A	A	A	A	A	A	A	A	A	A	A	A	A	A	A	A	A	A	A	A	A	A	A	A	A	A	A	A	A	A	A	A	A	A	A	A	A	A	A	A	A	A	A	A	A	A
solcap_snp_sl_59778	1	5.8233	G	G	G	G	G	G	G	G	G	G	G	G	G	G	G	G	G	G	G	G	G	G	G	G	G	G	G	G	G	G	G	G	G	G	G	G	G	G	G	G	G	G	G	G	G	G	G
solcap_snp_sl_59771	1	6.22971	G	A	A	A	A	A	A	G	A	G	G	G	A	G	A	A	A	G	G	G	A	A	A	R	G	A	A	A	A	G	A	A	A	A	A	A	A	A	A	A	G	G	A	A	A	A	A
solcap_snp_sl_59768	1	6.30691	A	A	A	A	A	A	A	A	A	A	A	A	A	A	A	A	A	A	A	A	A	A	A	A	A	A	A	A	A	A	A	A	A	A	A	A	A	A	A	A	A	A	A	A	A	A	A
solcap_snp_sl_59756	1	6.35746	G	G	G	G	G	G	G	G	G	G	G	G	G	G	G	G	G	G	G	G	G	G	G	G	G	G	G	G	G	G	G	G	G	G	G	G	G	G	G	G	G	G	G	G	G	G	G
solcap_snp_sl_59754	1	6.84068	A	A	A	A	A	A	A	A	A	A	A	A	A	A	A	A	A	A	A	A	A	A	A	A	A	A	A	A	A	A	A	A	A	A	A	A	A	A	A	A	A	A	A	A	A	A	A
solcap_snp_sl_20420	1	6.84384	A	G	G	A	G	G	A	A	A	R	A	A	G	A	G	G	A	A	A	A	G	G	G	R	A	G	G	G	G	A	G	G	G	A	G	G	A	G	G	A	A	A	G	G	G	G	G
solcap_snp_sl_59745	1	7.61714	G	G	G	G	G	G	G	G	G	G	G	G	G	G	G	G	G	G	G	G	G	G	G	G	G	G	G	G	G	G	G	G	G	G	G	G	G	G	G	G	G	G	G	G	G	G	G
solcap_snp_sl_33669	1	8.68548	A	A	A	A	A	A	A	A	A	A	A	A	A	A	A	G	A	A	A	A	A	A	A	A	A	A	A	A	A	A	A	A	A	A	A	A	A	G	A	A	A	A	G	A	A	A	A
solcap_snp_sl_41307	1	11.7594	A	A	A	A	A	A	A	A	A	A	A	A	A	A	A	A	A	A	A	A	A	A	A	A	A	A	A	A	A	A	A	A	A	A	A	A	A	A	A	A	A	A	A	A	A	A	A
solcap_snp_sl_41302	1	11.9279	A	A	A	A	A	A	A	A	A	A	A	A	A	A	A	A	A	A	A	A	A	A	A	A	A	A	A	A	A	A	A	A	A	A	A	A	A	A	A	A	A	A	A	A	A	A	A
solcap_snp_sl_27082	1	15.5869	G	G	G	G	G	G	G	G	G	G	G	G	G	G	G	A	G	G	G	G	G	G	G	G	G	G	G	G	G	G	G	G	G	G	G	G	G	A	G	G	G	G	A	G	G	G	G
solcap_snp_sl_41286	1	16.8103	A	A	A	A	A	A	A	A	A	A	A	A	A	A	A	A	A	A	A	A	A	A	A	A	A	A	A	A	A	A	A	A	A	A	A	A	A	A	A	A	A	A	A	A	A	A	A
solcap_snp_sl_16925	1	18.5194	C	A	A	C	A	A	C	C	C	M	C	C	A	C	A	C	C	C	C	C	A	A	A	M	C	A	A	A	A	C	A	A	A	C	A	A	C	C	A	C	C	C	C	A	A	A	A
solcap_snp_sl_41282	1	18.5234	C	C	C	C	C	C	C	C	C	C	C	C	C	C	C	C	C	C	C	C	C	C	C	C	C	C	C	C	C	C	C	C	C	C	C	C	C	C	C	C	C	C	C	C	C	C	C
solcap_snp_sl_51462	1	19.4899	C	C	C	C	C	C	C	C	C	C	C	C	C	C	C	C	C	C	C	C	C	C	C	C	C	C	C	C	C	C	C	C	C	C	C	C	C	C	C	C	C	C	C	C	C	C	C
solcap_snp_sl_51466	1	26.8518	A	A	A	A	A	A	A	A	A	A	A	A	A	A	A	A	A	A	A	A	A	A	A	A	A	A	A	A	A	A	A	A	A	A	A	A	A	A	A	A	A	A	A	A	A	A	A
solcap_snp_sl_51469	1	26.8523	G	G	G	G	G	G	G	G	G	G	G	G	G	G	G	G	G	G	G	G	G	G	G	G	G	G	G	G	G	G	G	G	G	G	G	G	G	G	G	G	G	G	G	G	G	G	G
solcap_snp_sl_30350	1	26.8524	G	G	G	G	G	G	G	G	G	G	G	G	G	G	G	N	G	G	G	G	G	G	G	G	G	G	G	G	G	G	G	G	G	G	G	G	G	N	G	G	G	G	N	G	G	G	G
solcap_snp_sl_51474	1	27.9847	A	A	A	A	A	A	A	A	A	A	A	A	A	A	A	A	A	A	A	A	A	A	A	A	A	A	A	A	A	A	A	A	A	A	A	A	A	A	A	A	A	A	A	A	A	A	A
solcap_snp_sl_66077	1	32.8506	A	A	A	A	A	A	A	A	A	A	A	A	A	A	A	A	A	A	A	A	A	A	A	A	A	A	A	A	A	A	A	A	A	A	A	A	A	A	A	A	A	A	A	A	A	A	A
solcap_snp_sl_51990	1	33.6837	A	A	A	A	A	A	A	A	A	A	A	A	A	A	A	A	A	A	A	A	A	A	A	A	A	A	A	A	A	A	A	A	A	A	A	A	A	A	A	A	A	A	A	A	A	A	A
solcap_snp_sl_51992	1	33.9063	C	C	C	C	C	C	C	C	C	C	C	C	C	C	C	C	C	C	C	C	C	C	C	C	C	C	C	C	C	C	C	C	C	C	C	C	C	C	C	C	C	C	C	C	C	C	C
solcap_snp_sl_56061	1	35.6495	A	A	A	A	A	A	A	A	A	A	A	A	A	A	A	A	A	A	A	A	A	A	A	A	A	A	A	A	A	A	A	A	A	A	A	A	A	A	A	A	A	A	A	A	A	A	A
solcap_snp_sl_52623	1	37.5484	G	G	G	G	G	G	G	G	G	G	G	G	G	G	G	G	G	G	G	G	G	G	G	G	G	G	G	G	G	G	G	G	G	G	G	G	G	G	G	G	G	G	G	G	G	G	G
solcap_snp_sl_19066	1	38.1185	A	G	G	A	G	G	A	A	A	R	A	A	G	A	G	G	A	A	A	A	G	G	G	R	A	G	G	G	G	A	G	G	G	A	G	G	A	G	G	A	A	A	G	G	G	G	G
solcap_snp_sl_52631	1	38.1187	A	A	A	A	A	A	A	A	A	A	A	A	A	A	A	A	A	A	A	A	A	A	A	A	A	A	A	A	A	A	A	A	A	A	A	A	A	A	A	A	A	A	A	A	A	A	A
solcap_snp_sl_14042	1	38.2749	A	A	A	G	A	A	G	G	G	A	A	A	A	A	A	A	G	A	A	A	A	A	A	A	A	A	A	A	A	A	A	A	A	G	A	A	G	A	A	G	A	A	A	A	A	A	A
solcap_snp_sl_19068	1	38.2762	G	A	A	G	A	A	G	G	G	R	G	G	A	G	A	G	G	G	G	G	A	A	A	R	G	A	A	A	A	G	A	A	A	G	A	A	G	G	A	G	G	G	G	A	A	A	A
solcap_snp_sl_52641	1	38.3215	C	C	C	C	C	C	C	C	C	C	C	C	C	C	C	C	C	C	C	C	C	C	C	C	C	C	C	C	C	C	C	C	C	C	C	C	C	C	C	C	C	C	C	C	C	C	C
solcap_snp_sl_52646	1	39.1418	G	G	G	G	G	G	G	G	G	G	G	G	G	G	G	G	G	G	G	G	G	G	G	G	G	G	G	G	G	G	G	G	G	G	G	G	G	G	G	G	G	G	G	G	G	G	G
solcap_snp_sl_41433	1	40.6829	G	G	G	G	G	G	G	G	G	G	G	G	G	G	G	G	G	G	G	G	G	G	G	G	G	G	G	G	G	G	G	G	G	G	G	G	G	G	G	G	G	G	G	G	G	G	G
solcap_snp_sl_41438	1	40.9099	G	G	G	G	G	G	G	G	G	G	G	G	G	G	G	G	G	G	G	G	G	G	G	G	G	G	G	G	G	G	G	G	G	G	G	G	G	G	G	G	G	G	G	G	G	G	G
CL009029-0054	1	41.8696	C	C	C	C	C	C	C	C	C	C	C	C	C	C	C	C	C	C	C	C	C	C	C	C	C	C	C	C	C	C	C	C	C	C	C	C	C	C	C	C	C	C	C	C	C	C	C
SL10106_923	1	41.87	T	T	T	T	T	T	T	T	T	T	T	T	T	T	T	T	T	T	T	T	T	T	T	T	T	T	T	T	T	T	T	T	T	T	T	T	T	T	T	T	T	T	T	T	T	T	T
solcap_snp_sl_41445	1	42.5286	G	G	G	G	G	G	G	G	G	G	G	G	G	G	G	G	G	G	G	G	G	G	G	G	G	G	G	G	G	G	G	G	G	G	G	G	G	G	G	G	G	G	G	G	G	G	G
solcap_snp_sl_39021	1	46.1956	G	G	G	G	G	G	G	G	G	G	G	G	G	G	G	G	G	G	G	G	G	G	G	G	G	G	G	G	G	G	G	G	G	G	G	G	G	G	G	G	G	G	G	G	G	G	G
hp2_exon2_11_b	1	46.498	G	G	G	G	G	G	G	G	G	G	G	G	G	G	G	G	G	G	G	G	G	G	G	G	G	G	G	G	G	G	G	G	G	G	G	G	G	G	G	G	G	G	G	G	G	G	G
solcap_snp_sl_16520	1	46.5439	G	A	A	G	A	A	G	G	G	R	G	G	A	G	A	G	G	G	G	G	A	A	A	R	G	A	A	A	A	G	A	A	A	G	A	A	G	G	A	G	G	G	G	A	A	A	A
solcap_snp_sl_16519	1	46.544	A	G	G	A	G	G	A	A	A	R	A	A	G	A	G	G	A	A	A	A	G	G	G	R	A	G	G	G	G	A	G	G	G	A	G	G	A	G	G	A	A	A	G	G	G	G	G
solcap_snp_sl_39018	1	46.552	C	C	C	C	C	C	C	C	C	C	C	C	C	C	C	C	C	C	C	C	C	C	C	C	C	C	C	C	C	C	C	C	C	C	C	C	C	C	C	C	C	C	C	C	C	C	C
solcap_snp_sl_70304	1	47.929	G	G	G	G	G	G	G	G	G	G	G	G	G	G	G	G	G	G	G	G	G	G	G	G	G	G	G	G	G	G	G	G	G	G	G	G	G	G	G	G	G	G	G	G	G	G	G
solcap_snp_sl_70307	1	48.8348	A	A	A	A	A	A	A	A	A	A	A	A	A	A	A	A	A	A	A	A	A	A	A	A	A	A	A	A	A	A	A	A	A	A	A	A	A	A	A	A	A	A	A	A	A	A	A
solcap_snp_sl_70309	1	49.1923	A	A	A	A	A	A	A	A	A	A	A	A	A	A	A	A	A	A	A	A	A	A	A	A	A	A	A	A	A	A	A	A	A	A	A	A	A	A	A	A	A	A	A	A	A	A	A
solcap_snp_sl_70310	1	49.4497	A	A	A	A	A	A	A	A	A	A	A	A	A	A	A	A	A	A	A	A	A	A	A	A	A	A	A	A	A	A	A	A	A	A	A	A	A	A	A	A	A	A	A	A	A	A	A
solcap_snp_sl_70311	1	49.8887	A	A	A	A	A	A	A	A	A	A	A	A	A	A	A	A	A	A	A	A	A	A	A	A	A	A	A	A	A	A	A	A	A	A	A	A	A	A	A	A	A	A	A	A	A	A	A
solcap_snp_sl_70312	1	50.7655	G	G	G	G	G	G	G	G	G	G	G	G	G	G	G	G	G	G	G	G	G	G	G	G	G	G	G	G	G	G	G	G	G	G	G	G	G	G	G	G	G	G	G	G	G	G	G
solcap_snp_sl_70320	1	51.2707	A	A	A	A	A	A	A	A	A	A	A	A	A	A	A	A	A	A	A	A	A	A	A	A	A	A	A	A	A	A	A	A	A	A	A	A	A	A	A	A	A	A	A	A	A	A	A
solcap_snp_sl_22423	1	52.3367	C	G	G	C	G	G	C	C	C	S	C	C	G	C	G	C	C	C	C	C	G	G	G	S	C	G	G	G	G	C	G	G	G	C	G	G	C	C	G	C	C	C	C	G	G	G	G
solcap_snp_sl_70323	1	52.3367	C	C	C	C	C	C	C	C	C	C	C	C	C	C	C	C	C	C	C	C	C	C	C	C	C	C	C	C	C	C	C	C	C	C	C	C	C	C	C	C	C	C	C	C	C	C	C
solcap_snp_sl_70327	1	52.7315	G	G	G	G	G	G	G	G	G	G	G	G	G	G	G	G	G	G	G	G	G	G	G	G	G	G	G	G	G	G	G	G	G	G	G	G	G	G	G	G	G	G	G	G	G	G	G
solcap_snp_sl_70332	1	54.5087	G	G	G	G	G	G	G	G	G	G	G	G	G	G	G	G	G	G	G	G	G	G	G	G	G	G	G	G	G	G	G	G	G	G	G	G	G	G	G	G	G	G	G	G	G	G	G
solcap_snp_sl_70336	1	55.5763	A	A	A	A	A	A	A	A	A	A	A	A	A	A	A	A	A	A	A	A	A	A	A	A	A	A	A	A	A	A	A	A	A	A	A	A	A	A	A	A	A	A	A	A	A	A	A
solcap_snp_sl_70337	1	56.5225	A	A	A	A	A	A	A	A	A	A	A	A	A	A	A	A	A	A	A	A	A	A	A	A	A	A	A	A	A	A	A	A	A	A	A	A	A	A	A	A	A	A	A	A	A	A	A
solcap_snp_sl_70344	1	57.0661	A	A	A	A	A	A	A	A	A	A	A	A	A	A	A	A	A	A	A	A	A	A	A	A	A	A	A	A	A	A	A	A	A	A	A	A	A	A	A	A	A	A	A	A	A	A	A
solcap_snp_sl_70345	1	57.2229	A	A	A	A	A	A	A	A	A	A	A	A	A	A	A	A	A	A	A	A	A	A	A	A	A	A	A	A	A	A	A	A	A	A	A	A	A	A	A	A	A	A	A	A	A	A	A
solcap_snp_sl_70347	1	57.8545	C	A	A	A	A	A	A	A	A	M	C	C	A	A	A	A	A	A	A	C	A	A	A	M	C	A	A	A	A	A	A	A	A	A	A	A	A	A	A	A	C	C	A	A	A	A	A
solcap_snp_sl_70348	1	58.342	A	A	A	A	A	A	A	A	A	A	A	A	A	A	A	A	A	A	A	A	A	A	A	A	A	A	A	A	A	A	A	A	A	A	A	A	A	A	A	A	A	A	A	A	A	A	A
solcap_snp_sl_70358	1	58.7877	A	A	A	A	A	A	A	A	A	A	A	A	A	A	A	A	A	A	A	A	A	A	A	A	A	A	A	A	A	A	A	A	A	A	A	A	A	A	A	A	A	A	A	A	A	A	A
solcap_snp_sl_37014	1	59.2557	A	A	A	A	A	A	A	A	A	A	A	A	A	A	A	G	A	A	A	A	A	A	A	A	A	A	A	A	A	A	A	A	A	A	A	A	A	G	A	A	A	A	G	A	A	A	A
solcap_snp_sl_70365	1	59.3841	C	C	C	C	C	C	C	C	C	C	C	C	C	C	C	C	C	C	C	C	C	C	C	C	C	C	C	C	C	C	C	C	C	C	C	C	C	C	C	C	C	C	C	C	C	C	C
solcap_snp_sl_70368	1	60.3649	A	A	A	A	A	A	A	A	A	A	A	A	A	A	A	A	A	A	A	A	A	A	A	A	A	A	A	A	A	A	A	A	A	A	A	A	A	A	A	A	A	A	A	A	A	A	A
solcap_snp_sl_70371	1	60.8219	G	G	G	G	G	G	G	G	G	G	G	G	G	G	G	G	G	G	G	G	G	G	G	G	G	G	G	G	G	G	G	G	G	G	G	G	G	G	G	G	G	G	G	G	G	G	G
solcap_snp_sl_70374	1	60.8485	A	A	A	A	A	A	A	A	A	A	A	A	A	A	A	A	A	A	A	A	A	A	A	A	A	A	A	A	A	A	A	A	A	A	A	A	A	A	A	A	A	A	A	A	A	A	A
solcap_snp_sl_38790	1	61.4785	C	C	C	C	C	C	C	C	C	C	C	C	C	C	C	C	C	C	C	C	C	C	C	C	C	C	C	C	C	C	C	C	C	C	C	C	C	C	C	C	C	C	C	C	C	C	C
solcap_snp_sl_38789	1	61.725	C	C	C	C	C	C	C	C	C	C	C	C	C	C	C	C	C	C	C	C	C	C	C	C	C	C	C	C	C	C	C	C	C	C	C	C	C	C	C	C	C	C	C	C	C	C	C
solcap_snp_sl_16466	1	61.7254	G	A	A	G	A	A	G	G	G	R	G	G	A	G	A	G	G	G	G	G	A	A	A	R	G	A	A	A	A	G	A	A	A	G	A	A	G	G	A	G	G	G	G	A	A	A	A
solcap_snp_sl_38787	1	61.7332	A	A	A	A	A	A	A	A	A	A	A	A	A	A	A	A	A	A	A	A	A	A	A	A	A	A	A	A	A	A	A	A	A	A	A	A	A	A	A	A	A	A	A	A	A	A	A
solcap_snp_sl_38782	1	62.1612	C	C	C	C	C	C	C	C	C	C	C	C	C	C	C	C	C	C	C	C	C	C	C	C	C	C	C	C	C	C	C	C	C	C	C	C	C	C	C	C	C	C	C	C	C	C	C
solcap_snp_sl_26417	1	62.2691	A	G	G	A	G	G	A	A	A	R	A	A	G	A	G	G	A	A	A	A	G	G	G	R	A	G	G	G	G	A	G	G	G	A	G	G	A	G	G	A	A	A	G	G	G	G	G
solcap_snp_sl_38773	1	62.3577	G	G	G	G	G	G	G	G	G	G	G	G	G	G	G	G	G	G	G	G	G	G	G	G	G	G	G	G	G	G	G	G	G	G	G	G	G	G	G	G	G	G	G	G	G	G	G
solcap_snp_sl_38771	1	62.4945	G	G	G	G	G	G	G	G	G	G	G	G	G	G	G	G	G	G	G	G	G	G	G	G	G	G	G	G	G	G	G	G	G	G	G	G	G	G	G	G	G	G	G	G	G	G	G
solcap_snp_sl_38764	1	62.8127	A	A	A	A	A	A	A	A	A	A	A	A	A	A	A	A	A	A	A	A	A	A	A	A	A	A	A	A	A	A	A	A	A	A	A	A	A	A	A	A	A	A	A	A	A	A	A
solcap_snp_sl_18641	1	64.6848	G	A	A	A	A	A	A	A	A	R	G	G	A	A	A	A	A	A	A	G	A	A	A	R	G	A	A	A	A	A	A	A	A	A	A	A	A	A	A	A	G	A	A	A	A	A	A
CL015959-0346	1	66.644	A	A	A	A	A	A	A	A	A	A	A	A	A	A	A	A	A	A	A	A	A	A	A	A	A	A	A	A	A	A	A	A	A	A	A	A	A	A	A	A	A	A	A	A	A	A	A
solcap_snp_sl_18635	1	67.0378	G	A	A	G	A	A	G	G	G	R	G	G	A	G	A	G	G	G	G	G	A	A	A	R	G	A	A	A	A	G	A	A	A	G	A	A	G	G	A	A	G	A	G	A	A	A	A
solcap_snp_sl_18634	1	67.3664	A	T	T	A	T	T	A	A	A	W	A	A	T	A	T	A	A	A	A	A	T	T	T	W	A	T	T	T	T	A	T	T	T	A	T	T	A	A	T	T	A	T	A	T	T	T	T
solcap_snp_sl_50596	1	67.4099	G	G	G	G	G	G	G	G	G	G	G	G	G	G	G	G	G	G	G	G	G	G	G	G	G	G	G	G	G	G	G	G	G	G	G	G	G	G	G	G	G	G	G	G	G	G	G
solcap_snp_sl_50589	1	67.4842	A	A	A	A	A	A	A	A	A	A	A	A	A	A	A	A	A	A	A	A	A	A	A	A	A	A	A	A	A	A	A	A	A	A	A	A	A	A	A	A	A	A	A	A	A	A	A
solcap_snp_sl_50576	1	67.7402	A	A	A	A	A	A	A	A	A	A	A	A	A	A	A	A	A	A	A	A	A	A	A	A	A	A	A	A	A	A	A	A	A	A	A	A	A	A	A	A	A	A	A	A	A	A	A
solcap_snp_sl_30142	1	67.7408	G	G	G	G	G	G	G	G	G	G	G	G	G	G	G	A	G	G	G	G	G	G	G	G	G	G	G	G	G	G	G	G	G	G	G	G	G	A	G	G	G	G	A	G	G	G	G
solcap_snp_sl_50571	1	67.8011	G	G	G	G	G	G	G	G	G	G	G	G	G	G	G	G	G	G	G	G	G	G	G	G	G	G	G	G	G	G	G	G	G	G	G	G	G	G	G	G	G	G	G	G	G	G	G
solcap_snp_sl_13762	1	67.8556	C	A	A	A	A	A	A	A	A	A	A	C	A	A	A	C	A	C	C	A	A	A	A	M	C	A	A	A	A	C	A	A	A	A	A	A	A	C	A	A	C	A	C	A	A	A	A
solcap_snp_sl_50561	1	68.1052	G	G	G	G	G	G	G	G	G	G	G	G	G	G	G	G	G	G	G	G	G	G	G	G	G	G	G	G	G	G	G	G	G	G	G	G	G	G	G	G	G	G	G	G	G	G	G
solcap_snp_sl_18619	1	68.233	C	C	C	A	C	C	A	A	A	M	A	C	A	C	C	C	A	C	C	A	C	C	C	C	C	C	C	C	C	C	C	C	C	A	C	C	A	C	C	A	C	C	C	C	C	C	C
solcap_snp_sl_50542	1	68.2701	G	G	G	G	G	G	G	G	G	G	G	G	G	G	G	G	G	G	G	G	G	G	G	G	G	G	G	G	G	G	G	G	G	G	G	G	G	G	G	G	G	G	G	G	G	G	G
solcap_snp_sl_50534	1	68.6734	A	A	A	A	A	A	A	A	A	A	A	A	A	A	A	A	A	A	A	A	A	A	A	A	A	A	A	A	A	A	A	A	A	A	A	A	A	A	A	A	A	A	A	A	A	A	A
solcap_snp_sl_30135	1	68.7479	A	A	A	A	A	A	A	A	A	R	A	A	A	A	A	G	A	A	A	A	A	A	G	R	A	A	A	A	A	A	A	A	A	A	A	G	A	G	A	A	A	A	G	A	A	A	A
CL016155-0185	1	68.7727	A	A	A	A	A	A	A	A	A	A	A	A	A	A	A	A	A	A	A	A	A	A	A	A	A	A	A	A	A	A	A	A	A	A	A	A	A	A	A	A	A	A	A	A	A	A	A
solcap_snp_sl_30133	1	68.773	C	C	C	C	C	C	C	C	C	C	C	C	C	C	C	A	C	C	C	C	C	C	C	C	C	C	C	C	C	C	C	C	C	C	C	C	C	A	C	C	C	C	A	C	C	C	C
solcap_snp_sl_50504	1	68.9042	G	G	G	G	G	G	G	G	G	G	G	G	G	G	G	G	G	G	G	G	G	G	G	G	G	G	G	G	G	G	G	G	G	G	G	G	G	G	G	G	G	G	G	G	G	G	G
solcap_snp_sl_50495	1	68.9443	A	A	A	A	A	A	A	A	A	A	A	A	A	A	A	A	A	A	A	A	A	A	A	A	A	A	A	A	A	A	A	A	A	A	A	A	A	A	A	A	A	A	A	A	A	A	A
CL015442-1034	1	69.0463	G	G	G	G	G	G	G	G	G	G	G	G	G	G	G	G	G	G	G	G	G	G	G	G	G	G	G	G	G	G	G	G	G	G	G	G	G	G	G	G	G	G	G	G	G	G	G
solcap_snp_sl_50477	1	69.0779	A	A	A	A	A	A	A	A	A	A	A	A	A	A	A	A	A	A	A	A	A	A	A	A	A	A	A	A	A	A	A	A	A	A	A	A	A	A	A	A	A	A	A	A	A	A	A
solcap_snp_sl_50470	1	69.1689	A	A	A	A	A	A	A	A	A	A	A	A	A	A	A	A	A	A	A	A	A	A	A	A	A	A	A	A	A	A	A	A	A	A	A	A	A	A	A	A	A	A	A	A	A	A	A
solcap_snp_sl_50467	1	69.2317	A	A	A	A	A	A	A	A	A	A	A	A	A	A	A	A	A	A	A	A	A	A	A	A	A	A	A	A	A	A	A	A	A	A	A	A	A	A	A	A	A	A	A	A	A	A	A
solcap_snp_sl_50464	1	69.3339	A	A	A	A	A	A	A	A	A	A	A	A	A	A	A	A	A	A	A	A	A	A	A	A	A	A	A	A	A	A	A	A	A	A	A	A	A	A	A	A	A	A	A	A	A	A	A
solcap_snp_sl_30125	1	69.4569	G	G	G	G	G	G	G	G	G	G	G	G	G	G	G	G	G	G	G	G	G	G	G	G	G	G	G	G	G	G	G	G	G	G	G	G	G	G	G	G	G	G	G	G	G	G	G
solcap_snp_sl_50458	1	69.46	A	A	A	A	A	A	A	A	A	A	A	A	A	A	A	A	A	A	A	A	A	A	A	A	A	A	A	A	A	A	A	A	A	A	A	A	A	A	A	A	A	A	A	A	A	A	A
solcap_snp_sl_30116	1	69.6581	G	A	A	A	A	A	A	A	A	A	A	G	A	A	A	A	A	A	A	A	A	A	A	A	A	A	A	A	A	A	A	A	A	A	A	A	A	A	A	A	G	A	A	A	A	A	A
solcap_snp_sl_4963	1	69.6851	A	A	A	A	A	A	A	A	A	A	A	A	A	A	A	A	A	A	A	A	A	A	A	R	A	A	A	A	A	A	A	A	A	A	A	A	A	A	A	A	A	A	A	A	A	A	A
solcap_snp_sl_50427	1	69.7501	G	G	G	G	G	G	G	G	G	G	G	G	G	G	G	G	G	G	G	G	G	G	G	G	G	G	G	G	G	G	G	G	G	G	G	G	G	G	G	G	G	G	G	G	G	G	G
solcap_snp_sl_30114	1	69.7508	A	G	G	G	G	G	G	G	G	G	G	A	G	G	G	G	G	G	G	G	G	G	G	G	G	G	G	G	G	G	G	G	G	G	G	G	G	G	G	G	A	G	G	G	G	G	G
solcap_snp_sl_30111	1	70.0924	A	A	A	A	A	A	A	A	A	A	A	A	A	A	A	A	A	A	A	A	A	A	A	A	A	A	A	A	A	A	A	A	A	A	A	A	A	A	A	A	A	A	A	A	A	A	A
SL20127_1427	1	70.1043	G	G	G	G	G	G	G	G	G	G	G	G	G	G	G	G	G	G	G	G	G	G	G	G	G	G	G	G	G	G	G	G	G	G	G	G	G	G	G	G	G	G	G	G	G	G	G
solcap_snp_sl_50373	1	70.2214	A	A	A	A	A	A	A	A	A	A	A	A	A	A	A	A	A	A	A	A	A	A	A	A	A	A	A	A	A	A	A	A	A	A	A	A	A	A	A	A	A	A	A	A	A	A	A
2325_3_327_b_2325_3_314	1	70.2626	C	C	C	C	C	C	C	C	G	S	G	C	C	C	C	C	C	C	C	G	C	C	C	C	S	C	C	C	C	C	C	C	C	C	C	C	C	C	C	C	C	C	C	C	C	C	C
2325_3_363_b_2325_3_350_solcap_snp_sl_70013	1	70.2627	G	G	G	G	G	G	G	G	N	G	N	G	G	G	G	G	G	G	G	N	G	G	G	G	G	G	G	G	G	G	G	G	G	G	G	G	G	G	G	G	G	G	G	G	G	G	G
solcap_snp_sl_36902	1	70.3644	G	G	G	G	G	G	G	G	A	R	A	G	G	G	G	G	G	G	G	A	G	G	G	G	R	G	G	G	G	G	G	G	G	G	G	G	G	G	G	G	G	G	G	G	G	G	G
solcap_snp_sl_70031	1	70.4276	G	G	G	G	G	G	G	G	A	R	A	G	G	G	G	G	G	G	G	A	G	G	G	G	R	G	G	G	G	G	G	G	G	G	G	G	G	G	G	G	G	G	G	G	G	G	G
Le005879_466	1	70.5173	T	T	T	T	T	T	T	T	A	W	A	T	T	T	T	T	T	T	T	A	T	T	T	T	W	T	T	T	T	T	T	T	T	T	T	T	T	T	T	T	T	T	T	T	T	T	T
SL10483_141	1	70.5207	A	A	A	A	A	A	A	A	G	R	G	A	A	A	A	A	A	A	A	G	A	A	A	A	R	A	A	A	A	A	A	A	A	A	A	A	A	A	A	A	A	A	A	A	A	A	A
solcap_snp_sl_36963	1	70.5797	A	A	A	A	A	A	A	A	C	M	C	A	A	A	A	A	A	A	A	C	A	A	A	A	M	A	A	A	A	A	A	A	A	A	A	A	A	A	A	A	A	A	A	A	A	A	A
solcap_snp_sl_37999	1	70.6812	G	G	G	G	G	G	G	G	G	G	G	G	G	G	G	G	G	G	G	G	G	G	G	G	G	G	G	G	G	G	G	G	G	G	G	G	G	G	G	G	G	G	G	G	G	G	G
solcap_snp_sl_25912	1	70.8663	A	A	A	A	A	A	A	A	A	A	A	A	A	A	A	A	A	A	A	A	A	A	A	A	A	A	A	A	A	A	A	A	A	A	A	A	A	A	A	A	A	A	A	A	A	A	A
solcap_snp_sl_25914	1	70.8683	C	C	C	C	C	C	C	C	C	C	C	C	C	C	C	C	C	C	C	C	C	C	C	C	C	C	C	C	C	C	C	C	C	C	C	C	C	C	C	C	C	C	C	C	C	C	C
solcap_snp_sl_22691	1	70.9536	A	A	A	A	A	A	A	A	A	A	A	A	A	A	A	A	A	A	A	A	A	A	A	A	A	A	A	A	A	A	A	A	A	A	A	A	A	A	A	A	A	A	A	A	A	A	A
solcap_snp_sl_25918	1	70.997	G	G	G	G	G	G	G	G	G	G	G	G	G	G	G	G	G	G	G	G	G	G	G	G	G	G	G	G	G	G	G	G	G	G	G	G	G	G	G	G	G	G	G	G	G	G	G
solcap_snp_sl_38059	1	71.0113	A	A	A	A	A	A	A	A	A	A	A	A	A	A	A	A	A	A	A	A	A	A	A	A	A	A	A	A	A	A	A	A	A	A	A	A	A	A	A	A	A	A	A	A	A	A	A
solcap_snp_sl_38078	1	71.0877	G	G	G	G	G	G	G	G	G	G	G	G	G	G	G	G	G	G	G	G	G	G	G	G	G	G	G	G	G	G	G	G	G	G	G	G	G	G	G	G	G	G	G	G	G	G	G
solcap_snp_sl_455	1	71.0905	N	A	A	N	A	A	N	N	A	A	A	N	N	A	A	A	A	A	A	A	A	A	A	A	A	A	N	A	A	A	A	A	A	N	A	A	A	A	A	A	N	A	A	A	A	A	A
solcap_snp_sl_456	1	71.0905	A	C	C	A	C	C	A	A	C	M	C	A	A	C	C	C	C	C	C	C	C	C	C	M	C	C	A	C	C	C	C	C	C	A	C	C	C	C	C	C	A	C	C	C	C	C	C
solcap_snp_sl_457	1	71.1865	A	A	A	A	A	A	G	A	A	A	A	A	G	G	A	A	A	A	A	A	A	A	A	A	A	A	A	A	A	A	A	A	A	G	A	A	A	A	A	A	A	A	A	G	N	G	G
solcap_snp_sl_38096	1	71.2159	A	A	A	A	A	A	A	A	A	A	A	A	A	A	A	A	A	A	A	A	A	A	A	A	A	A	A	A	A	A	A	A	A	A	A	A	A	A	A	A	A	A	A	A	A	A	A
solcap_snp_sl_25922	1	71.4236	A	A	A	A	A	A	A	A	A	A	A	A	A	A	G	G	A	A	A	A	A	A	A	A	A	A	A	A	A	A	A	G	A	A	A	A	A	G	A	A	A	A	G	G	R	G	G
solcap_snp_sl_38116	1	71.4335	A	A	A	A	A	A	A	A	A	A	A	A	A	A	G	G	A	A	A	A	A	A	A	A	A	A	A	A	A	A	A	G	A	A	A	A	A	G	A	A	A	A	G	G	G	G	G
solcap_snp_sl_38119	1	71.4374	G	G	G	G	G	G	G	G	G	G	G	G	G	G	G	G	G	G	G	G	G	G	G	G	G	G	G	G	G	G	G	G	G	G	G	G	G	G	G	G	G	G	G	G	G	G	G
solcap_snp_sl_38123	1	71.4768	G	A	A	A	A	A	G	G	A	A	A	G	G	A	G	G	A	A	A	A	A	A	A	R	A	A	A	A	A	A	A	G	A	G	A	A	A	G	G	A	G	A	G	G	R	G	G
solcap_snp_sl_38126	1	71.4783	A	A	A	A	A	A	A	A	A	A	A	A	A	A	A	A	A	A	A	A	A	A	A	A	A	A	A	A	A	A	A	A	A	A	A	A	A	A	A	A	A	A	A	A	A	A	A
solcap_snp_sl_469	1	71.515	G	A	G	A	A	A	G	G	A	A	A	G	G	A	A	A	A	A	A	A	A	A	A	R	A	A	A	A	A	A	A	A	A	G	A	A	A	A	G	A	G	A	A	A	A	A	A
solcap_snp_sl_25926	1	71.6423	A	A	A	A	A	A	A	A	A	A	A	A	A	A	A	A	A	A	A	A	A	A	A	A	A	A	A	A	A	A	A	A	A	A	A	A	A	A	A	A	A	A	A	A	A	A	A
solcap_snp_sl_25929	1	71.7343	A	A	G	A	A	A	A	G	A	A	A	A	A	A	A	A	A	A	A	A	A	A	A	R	A	A	A	A	A	A	A	A	A	A	A	A	A	A	A	A	A	A	A	A	A	A	A
solcap_snp_sl_25930	1	71.7555	G	G	A	G	G	G	G	A	G	R	G	G	G	G	G	G	G	G	G	G	G	G	G	R	G	G	G	G	G	G	G	G	G	G	G	G	G	G	G	G	G	G	G	G	G	G	G
solcap_snp_sl_25931	1	71.7562	G	G	A	G	G	G	G	A	G	R	G	G	G	G	G	G	G	G	G	G	G	G	G	R	G	G	G	G	G	G	G	G	G	G	G	G	G	G	G	G	G	G	G	G	G	G	G
solcap_snp_sl_25934	1	71.8401	C	C	A	C	C	C	C	A	C	M	C	C	C	C	C	C	C	C	C	C	C	C	C	C	C	C	A	C	C	C	C	C	C	C	C	C	C	C	C	C	C	C	C	C	C	C	C
solcap_snp_sl_25935	1	71.9054	C	C	C	C	C	C	C	C	C	C	C	C	C	C	C	C	C	C	C	C	C	C	C	C	C	C	C	C	C	C	C	C	C	C	C	C	C	C	C	C	C	C	C	C	C	C	C
solcap_snp_sl_38178	1	71.9459	G	G	G	G	G	G	G	G	G	G	G	G	G	G	G	G	G	G	G	G	G	G	G	G	G	G	G	G	G	G	G	G	G	G	G	G	G	G	G	G	G	G	G	G	G	G	G
solcap_snp_sl_38210	1	72.0711	A	A	A	A	A	A	A	A	A	A	A	A	A	A	A	A	A	A	A	A	A	A	A	A	A	A	A	A	A	A	A	A	A	A	A	A	A	A	A	A	A	A	A	A	A	A	A
solcap_snp_sl_38243	1	72.2684	G	G	G	G	G	G	G	G	G	G	G	G	G	G	G	G	G	G	G	G	G	G	G	G	G	G	G	G	G	G	G	G	G	G	G	G	G	G	G	G	G	G	G	G	G	G	G
solcap_snp_sl_38290	1	72.5284	G	G	G	G	G	G	G	G	G	G	G	G	G	G	G	G	G	G	G	G	G	G	G	G	G	G	G	G	G	G	G	G	G	G	G	G	G	G	G	G	G	G	G	G	G	G	G
solcap_snp_sl_12348	1	72.5285	A	G	A	A	A	A	G	A	A	A	A	G	A	A	G	G	A	A	A	A	G	G	A	A	N	A	A	A	G	G	A	G	G	A	G	A	A	G	A	A	G	A	G	G	G	G	G
solcap_snp_sl_12350	1	72.6544	T	A	T	T	T	T	T	T	T	T	T	A	T	T	A	A	T	T	T	T	A	A	T	T	N	T	T	T	A	T	T	A	A	T	A	T	T	A	T	T	A	T	A	A	A	A	A
solcap_snp_sl_12351	1	72.6545	G	A	G	G	G	G	G	G	G	G	G	A	G	G	A	A	G	G	G	G	A	A	G	G	N	G	G	G	A	G	G	A	A	G	A	G	G	A	G	G	A	G	A	A	A	A	A
solcap_snp_sl_12352	1	72.6581	G	A	G	G	G	G	G	G	G	G	G	A	G	G	A	A	G	G	G	G	A	A	G	G	N	G	G	G	A	G	G	A	A	G	A	G	G	A	G	G	A	G	A	A	A	A	A
solcap_snp_sl_25951	1	72.6583	G	G	G	G	G	G	G	G	G	G	G	G	G	G	G	G	G	G	G	G	G	G	G	G	G	G	G	G	G	G	G	G	G	G	G	G	G	G	G	G	G	G	G	G	G	G	G
solcap_snp_sl_25952	1	72.6586	G	G	G	G	G	G	G	G	G	G	G	G	G	G	G	G	G	G	G	G	G	G	G	G	G	G	G	G	G	G	G	G	G	G	G	G	G	G	G	G	G	G	G	G	G	G	G
solcap_snp_sl_12354	1	72.6958	A	C	A	A	A	A	A	A	A	A	A	C	A	A	C	C	A	A	A	A	C	C	A	A	N	A	A	A	C	A	A	C	C	A	C	A	A	C	A	A	C	A	C	C	C	C	C
solcap_snp_sl_12355	1	72.696	A	G	A	A	A	A	A	A	A	A	A	G	A	A	G	G	A	A	A	A	G	G	A	A	N	A	A	A	G	A	A	G	G	A	G	A	A	G	A	A	G	A	G	G	G	G	G
solcap_snp_sl_12356	1	72.6966	A	G	A	A	A	A	A	A	A	A	A	G	A	A	G	G	A	A	A	A	G	G	A	A	N	A	A	A	G	A	A	G	G	A	G	A	A	G	A	A	G	A	G	G	G	G	G
solcap_snp_sl_12358	1	72.6971	A	G	A	A	A	A	A	A	A	A	A	G	A	A	G	G	A	A	A	A	G	G	A	A	N	A	A	A	G	A	A	G	G	A	G	A	A	G	A	A	G	A	G	G	G	G	G
solcap_snp_sl_25953	1	72.7054	G	A	G	G	G	G	G	G	G	G	G	A	G	G	A	A	G	G	G	G	A	A	G	G	N	G	G	G	A	G	G	A	A	G	A	G	G	A	G	G	A	G	A	A	A	A	A
solcap_snp_sl_38324	1	72.7516	G	G	G	G	G	G	G	G	G	G	G	G	G	G	G	G	G	G	G	G	G	G	G	G	G	G	G	G	G	G	G	G	G	G	G	G	G	G	G	G	G	G	G	G	G	G	G
solcap_snp_sl_521	1	72.7897	C	C	C	A	C	C	C	C	C	C	C	C	C	C	C	C	A	C	C	C	C	C	C	C	C	C	C	C	C	C	C	C	C	A	C	C	A	C	C	C	C	C	C	C	C	C	C
solcap_snp_sl_16331	1	72.7968	A	A	C	A	C	C	C	A	C	C	C	A	A	A	A	A	A	C	C	C	A	A	C	M	M	C	C	C	A	C	C	A	A	A	C	C	A	A	C	C	A	C	A	A	A	A	A
solcap_snp_sl_12359	1	72.8003	G	G	A	G	A	A	G	G	A	A	A	G	G	G	G	G	G	A	A	A	G	G	A	R	R	A	A	A	G	G	A	G	G	G	A	A	G	G	A	A	G	A	G	G	G	G	G
solcap_snp_sl_38346	1	72.9958	A	A	A	A	A	A	A	A	G	R	G	A	A	A	A	A	A	A	A	G	A	A	A	A	R	A	A	A	A	A	A	A	A	A	A	A	A	A	A	A	A	A	A	A	A	A	A
solcap_snp_sl_530	1	72.9963	A	G	A	A	A	A	A	A	G	R	G	A	A	A	G	G	A	A	A	G	G	G	A	A	G	A	G	A	G	A	A	G	G	A	A	A	A	G	A	G	A	G	G	G	R	G	G
solcap_snp_sl_531	1	73.0232	A	R	A	R	A	A	A	A	A	A	A	A	A	A	R	R	R	A	A	A	R	R	A	A	N	A	R	A	R	A	A	R	R	R	A	A	R	R	A	R	A	R	R	R	R	R	R
solcap_snp_sl_38356	1	73.0534	A	A	A	A	A	A	A	A	G	R	G	A	A	A	A	A	A	A	A	G	A	A	A	A	R	A	A	A	A	A	A	A	A	A	A	A	A	A	A	A	A	A	A	A	A	A	A
solcap_snp_sl_535	1	73.1473	G	G	G	C	G	G	G	G	G	G	G	G	G	G	G	G	C	G	G	G	G	G	G	G	G	G	G	G	G	G	G	G	G	C	G	G	C	G	G	C	G	C	G	G	G	G	G
solcap_snp_sl_25960	1	73.1478	G	G	G	G	G	G	G	G	G	G	G	G	G	G	G	G	G	G	G	G	G	G	G	G	G	G	G	G	G	G	G	G	G	G	G	G	G	G	G	G	G	G	G	G	G	G	G
CL009288-0542	1	73.2127	A	A	A	A	A	A	A	A	C	M	C	A	A	A	A	A	A	A	A	C	A	A	A	A	M	A	A	A	A	A	A	A	A	A	A	A	A	A	A	A	A	A	A	A	A	A	A
solcap_snp_sl_38389	1	73.2228	A	A	A	A	A	A	A	A	G	R	G	A	A	A	A	A	A	A	A	G	A	A	A	A	R	A	A	A	A	A	A	A	A	A	A	A	A	A	A	A	A	A	A	A	A	A	A
solcap_snp_sl_38390	1	73.2331	G	G	G	G	G	G	G	G	A	R	A	G	G	G	G	G	G	G	G	A	G	G	G	G	R	G	G	G	G	G	G	G	G	G	G	G	G	G	G	G	G	G	G	G	G	G	G
solcap_snp_sl_38406	1	73.3141	A	A	A	A	A	A	A	A	A	A	A	A	A	A	A	A	A	A	A	A	A	A	A	A	A	A	A	A	A	A	A	A	A	A	A	A	A	A	A	A	A	A	A	A	A	A	A
solcap_snp_sl_27286	1	73.4618	A	A	A	A	A	A	A	A	A	A	A	A	A	A	A	A	A	A	A	A	A	A	A	A	A	A	A	A	A	A	A	A	A	A	A	A	A	A	A	A	A	A	A	A	A	A	A
solcap_snp_sl_36715	1	73.5134	G	G	G	G	G	G	G	G	R	R	R	G	G	G	G	G	G	G	G	R	G	G	G	G	R	G	G	G	G	G	G	G	G	G	G	G	G	G	G	G	G	G	G	G	G	G	G
solcap_snp_sl_27345	1	73.6495	G	G	G	G	G	G	G	G	G	G	G	G	G	G	G	G	G	G	G	G	G	G	G	G	G	G	G	G	G	G	G	G	G	G	G	G	G	G	G	G	G	G	G	G	G	G	G
solcap_snp_sl_42191	1	73.8895	A	A	A	A	A	A	A	A	A	A	A	A	A	A	A	A	A	A	A	A	A	A	A	A	A	A	A	A	A	A	A	A	A	A	A	A	A	A	A	A	A	A	A	A	A	A	A
solcap_snp_sl_27382	1	73.8898	C	C	C	C	C	C	C	C	C	C	C	C	C	C	C	C	C	C	C	C	C	C	C	C	C	C	C	C	C	C	C	C	C	C	C	C	C	C	C	C	C	C	C	C	C	C	C
solcap_snp_sl_27400	1	73.9678	A	A	A	A	A	A	A	A	A	A	A	A	A	A	A	A	A	A	A	A	A	A	A	A	A	A	A	A	A	A	A	A	A	A	A	A	A	A	A	A	A	A	A	A	A	A	A
solcap_snp_sl_27424	1	74.1562	G	G	G	G	G	G	G	G	G	G	G	G	G	G	G	G	G	G	G	G	G	G	G	G	G	G	G	G	G	G	G	G	G	G	G	G	G	G	G	G	G	G	G	G	G	G	G
solcap_snp_sl_27452	1	74.2092	A	A	A	A	A	A	A	A	A	A	A	A	A	A	A	A	A	A	A	A	A	A	A	A	A	A	A	A	A	A	A	A	A	A	A	A	A	A	A	A	A	A	A	A	A	A	A
solcap_snp_sl_27482	1	74.2736	C	C	C	C	C	C	C	C	C	C	C	C	C	C	C	C	C	C	C	C	C	C	C	C	C	C	C	C	C	C	C	C	C	C	C	C	C	C	C	C	C	C	C	C	C	C	C
solcap_snp_sl_1813	1	74.2823	T	T	T	T	T	T	T	T	T	W	T	T	T	T	T	T	T	A	A	T	T	T	T	T	T	A	T	A	T	T	A	T	T	T	T	T	T	A	T	T	T	T	T	A	T	A	A
solcap_snp_sl_1814	1	74.2896	T	T	T	T	T	T	T	T	T	T	T	T	T	T	T	T	T	T	T	T	T	T	T	T	T	T	T	T	T	T	T	T	T	T	T	T	T	T	T	T	T	T	T	T	T	T	T
Le010791_85_solcap_snp_sl_42212	1	74.3098	G	G	G	G	G	G	G	G	G	G	G	G	G	G	G	G	G	G	G	G	G	G	G	G	G	G	G	G	G	G	G	G	G	G	G	G	G	G	G	G	G	G	G	G	G	G	G
solcap_snp_sl_42213	1	74.3135	G	G	G	G	G	G	G	G	G	G	G	G	G	G	G	G	G	G	G	G	G	G	G	G	G	G	G	G	G	G	G	G	G	G	G	G	G	G	G	G	G	G	G	G	G	G	G
solcap_snp_sl_17063	1	74.3147	G	G	A	A	G	R	A	A	A	A	A	A	A	A	G	A	A	A	A	A	G	G	G	G	A	A	G	A	G	A	A	G	G	A	G	G	A	A	G	A	A	A	A	A	R	A	A
solcap_snp_sl_1815	1	74.315	T	T	T	T	T	T	T	T	T	T	T	T	T	T	T	T	T	T	T	T	T	T	T	T	T	T	T	T	T	T	T	T	T	T	T	T	T	T	T	T	T	T	T	T	T	T	T
solcap_snp_sl_1817	1	74.3184	A	A	A	A	A	A	A	A	A	A	A	A	A	A	A	A	A	A	A	A	A	A	A	A	A	A	A	A	A	A	A	A	A	A	A	A	A	A	A	A	A	A	A	A	A	A	A
solcap_snp_sl_1819	1	74.3299	C	C	C	C	C	C	C	C	C	C	C	C	C	C	C	C	C	C	C	C	C	C	C	C	C	C	C	C	C	C	C	C	C	C	C	C	C	C	C	C	C	C	C	C	C	C	C
solcap_snp_sl_17068	1	74.3591	A	A	T	T	A	W	T	T	T	T	T	T	T	T	A	T	T	T	T	T	A	A	A	A	T	T	A	T	A	T	T	A	A	T	A	A	T	T	A	T	T	T	T	T	W	T	T
solcap_snp_sl_17071	1	74.3605	A	A	C	C	A	M	C	C	C	C	C	C	C	C	A	C	C	C	C	C	A	A	A	A	C	C	A	C	A	C	C	A	A	C	A	A	C	C	A	C	C	C	C	C	M	C	C
solcap_snp_sl_17072	1	74.3608	G	G	A	A	G	R	A	A	A	A	A	A	A	A	G	A	A	A	A	A	G	G	G	G	A	A	G	A	G	A	A	G	G	A	G	G	A	A	G	A	A	A	A	A	R	A	A
solcap_snp_sl_27505	1	74.3615	G	G	G	G	G	G	G	G	G	G	G	G	G	G	G	G	G	G	G	G	G	G	G	G	G	G	G	G	G	G	G	G	G	G	G	G	G	G	G	G	G	G	G	G	G	G	G
solcap_snp_sl_1824	1	74.4649	T	T	T	T	T	T	T	T	T	T	T	T	T	T	T	T	T	T	T	T	T	T	T	T	T	T	T	T	T	T	T	T	T	T	T	T	T	T	T	T	T	T	T	T	T	T	T
solcap_snp_sl_17073	1	74.4815	G	G	R	R	G	R	R	R	R	R	R	R	R	R	G	R	R	R	R	R	G	G	G	G	R	R	G	R	G	R	R	R	G	R	G	G	R	R	G	R	R	R	R	R	R	R	R
solcap_snp_sl_17075	1	74.4832	G	G	A	A	G	G	A	A	A	A	A	G	A	G	G	A	A	A	A	A	G	G	G	G	R	A	G	A	G	A	A	G	G	A	G	G	A	A	G	A	G	A	G	A	R	A	A
solcap_snp_sl_27531	1	74.4834	C	C	C	C	C	C	C	C	C	C	C	C	C	C	C	C	C	C	C	C	C	C	C	C	C	C	C	C	C	C	C	C	C	C	C	C	C	C	C	C	C	C	C	C	C	C	C
solcap_snp_sl_17076	1	74.5155	G	G	A	A	G	G	A	A	A	A	A	G	A	G	G	A	A	A	A	A	G	G	G	G	R	A	G	A	G	A	A	G	G	A	G	G	A	A	G	A	G	A	G	A	R	A	A
solcap_snp_sl_17077	1	74.5155	R	R	G	G	R	R	G	G	G	G	G	R	G	R	R	G	G	G	G	G	R	R	R	R	N	G	R	G	R	G	G	R	R	G	R	R	G	G	R	G	R	G	R	G	N	G	G
solcap_snp_sl_17080	1	74.5585	A	A	C	C	A	M	C	C	C	C	C	C	C	C	A	C	C	C	C	C	A	A	A	A	C	C	A	C	C	C	C	A	A	C	A	A	C	C	A	C	C	C	C	C	M	C	C
solcap_snp_sl_1827	1	74.6022	A	A	A	A	A	A	A	A	A	A	A	A	A	A	A	A	A	A	A	A	A	A	A	A	A	A	A	A	A	A	A	A	A	A	A	A	A	A	A	A	A	A	A	A	A	A	A
solcap_snp_sl_27556	1	74.6433	G	G	G	G	G	G	G	G	G	G	G	G	G	G	G	G	G	G	G	G	G	G	G	G	G	G	G	G	G	G	G	G	G	G	G	G	G	G	G	G	G	G	G	G	G	G	G
solcap_snp_sl_27588	1	74.8454	A	A	A	A	A	A	A	A	A	A	A	A	A	A	A	A	A	A	A	A	A	A	A	A	A	A	A	A	A	A	A	A	A	A	A	A	A	A	A	A	A	A	A	A	A	A	A
solcap_snp_sl_27600	1	74.9983	A	A	A	A	A	A	A	A	A	A	A	A	A	A	A	A	A	A	A	A	A	A	A	A	A	A	A	A	A	A	A	A	A	A	A	A	A	A	A	A	A	A	A	A	R	A	A
solcap_snp_sl_27605	1	75.0524	G	G	G	G	G	G	G	G	G	G	G	G	G	G	G	G	G	G	G	G	G	G	G	G	G	G	G	G	G	G	G	G	G	G	G	G	G	G	G	G	G	G	G	G	G	G	G
solcap_snp_sl_27629	1	75.1774	A	A	A	A	A	A	A	A	A	A	A	A	A	A	A	A	A	A	A	A	A	A	A	A	A	A	A	A	A	A	A	A	A	A	A	A	A	A	A	A	A	A	A	A	N	A	A
solcap_snp_sl_12826	1	75.1989	A	A	A	G	A	A	A	A	A	A	A	A	A	A	A	A	G	A	A	A	A	A	A	R	A	A	A	A	A	A	A	A	A	A	A	A	G	A	A	A	A	G	A	A	A	A	A
solcap_snp_sl_27636	1	75.2083	G	G	G	G	G	G	G	G	G	G	G	G	G	G	G	G	G	G	G	G	G	G	G	G	G	G	G	G	G	G	G	G	G	G	G	G	G	G	G	G	G	G	G	G	G	G	G
solcap_snp_sl_26254	1	75.34	G	G	G	G	G	G	G	G	G	G	G	G	G	G	G	G	G	G	G	G	G	G	G	G	G	G	G	G	G	G	G	G	G	G	G	G	G	G	G	G	G	G	G	G	N	G	G
solcap_snp_sl_26248	1	75.362	G	G	G	G	G	G	G	G	G	G	G	G	G	G	G	G	G	G	G	G	G	G	G	G	G	G	G	G	G	G	G	G	G	G	G	G	G	G	G	G	G	G	G	G	R	G	G
solcap_snp_sl_38490	1	75.4505	A	A	A	A	A	A	A	A	A	A	A	A	A	A	A	A	A	A	A	A	A	A	A	A	A	A	A	A	A	A	A	A	A	A	A	A	A	A	A	A	A	A	A	A	R	A	A
solcap_snp_sl_16394	1	75.5483	C	C	C	C	C	C	C	C	C	C	C	C	C	C	C	C	C	C	C	C	C	C	C	C	C	C	C	C	C	C	C	C	C	C	C	C	C	C	C	C	C	C	C	C	C	C	C
solcap_snp_sl_16393	1	75.5631	A	A	A	G	A	A	A	A	A	A	A	A	A	A	A	A	A	A	A	A	A	A	A	R	A	A	A	A	A	A	A	A	A	A	A	A	A	A	A	A	A	G	A	A	R	A	A
solcap_snp_sl_16389	1	75.5775	A	A	A	G	A	A	A	A	A	A	A	A	A	A	A	A	A	A	A	A	A	A	A	R	A	A	A	A	A	A	A	A	A	A	A	A	A	A	A	A	A	G	A	A	R	A	A
SL10943_357	1	75.5904	C	C	C	C	C	C	C	C	C	C	C	C	C	C	C	C	C	C	C	C	C	C	C	C	C	C	C	C	C	C	C	C	C	C	C	C	C	C	C	C	C	C	C	C	M	C	C
solcap_snp_sl_602	1	75.8218	A	G	A	A	G	G	A	A	G	G	G	G	A	A	G	G	A	G	G	G	G	A	G	G	A	G	A	G	G	G	G	G	G	A	G	G	A	A	G	A	G	A	G	G	R	G	G
solcap_snp_sl_26192	1	75.8474	A	A	A	A	A	A	A	A	A	A	A	A	A	A	A	A	A	A	A	A	A	A	A	A	A	A	A	A	A	A	A	A	A	A	A	A	A	A	A	A	A	A	A	A	A	A	A
solcap_snp_sl_26171	1	75.9717	A	A	A	A	A	A	A	A	A	A	A	A	A	A	A	A	A	A	A	A	A	A	A	A	A	A	A	A	A	A	A	A	A	A	A	A	A	A	A	A	A	A	A	A	A	A	A
solcap_snp_sl_34452	1	76.1157	A	A	A	A	A	A	A	A	A	A	A	A	A	A	A	A	A	A	A	A	A	A	A	A	A	A	A	A	A	A	A	A	A	A	A	A	A	A	A	A	A	A	A	A	A	A	A
solcap_snp_sl_34461	1	76.1723	C	C	C	C	C	C	C	C	C	C	C	C	C	C	C	C	C	C	C	C	C	C	C	C	C	C	C	C	C	C	C	C	C	C	C	C	C	C	C	C	C	C	C	C	C	C	C
solcap_snp_sl_34484	1	76.3534	C	C	C	C	C	C	C	C	C	C	C	C	C	C	C	C	C	C	C	C	C	C	C	C	C	C	C	C	C	C	C	C	C	C	C	C	C	C	C	C	C	C	C	C	C	C	C
solcap_snp_sl_34512	1	76.5286	C	C	C	C	C	C	C	C	C	C	C	C	C	C	C	C	C	C	C	C	C	C	C	C	C	C	C	C	C	C	C	C	C	C	C	C	C	C	C	C	C	C	C	C	C	C	C
solcap_snp_sl_34513	1	76.5287	A	A	A	A	A	A	A	A	A	A	A	A	A	A	A	A	A	A	A	A	A	A	A	A	A	A	A	A	A	A	A	A	A	A	A	A	A	A	A	A	A	A	A	A	A	A	A
solcap_snp_sl_34515	1	76.5288	A	A	A	A	A	A	A	A	A	A	A	A	A	A	A	A	A	A	A	A	A	A	A	A	A	A	A	A	A	A	A	A	A	A	A	A	A	A	A	A	A	A	A	A	A	A	A
solcap_snp_sl_34522	1	76.5638	A	A	A	A	A	A	A	A	A	A	A	A	A	A	A	A	A	A	A	A	A	A	A	A	A	A	A	A	A	A	A	A	A	A	A	A	A	A	A	A	A	A	A	A	A	A	A
CL015901-0259	1	76.6002	A	A	A	A	A	A	A	A	A	A	A	A	A	A	A	A	A	A	A	A	A	A	A	A	A	A	A	A	A	A	A	A	A	A	A	A	A	A	A	A	A	A	A	A	A	A	A
solcap_snp_sl_63558	1	76.6003	A	A	A	A	A	A	A	A	A	A	A	A	A	A	A	A	A	A	A	A	A	A	A	A	A	A	A	A	A	A	A	A	A	A	A	A	A	A	A	A	A	A	A	A	A	A	A
solcap_snp_sl_9751	1	76.6689	G	G	G	A	G	G	G	G	G	G	G	G	G	G	G	G	A	G	G	G	G	G	G	G	N	G	G	G	G	G	G	A	G	A	G	G	A	G	G	G	G	G	G	G	G	G	G
solcap_snp_sl_34545	1	76.7372	G	G	G	G	G	G	G	G	G	G	G	G	G	G	G	G	G	G	G	G	G	G	G	G	G	G	G	G	G	G	G	G	G	G	G	G	G	G	G	G	G	G	G	G	G	G	G
solcap_snp_sl_21280	1	76.7836	G	G	G	A	G	G	A	G	G	R	G	G	G	G	G	A	A	G	G	G	G	G	G	R	R	G	A	G	G	G	G	A	G	A	G	G	A	G	G	G	G	G	A	G	G	G	G
CL016392-0070	1	76.7839	A	A	A	A	A	A	A	A	A	A	A	A	A	A	A	A	A	A	A	A	A	A	A	A	A	A	A	A	A	A	A	A	A	A	A	A	A	A	A	A	A	A	A	A	A	A	A
solcap_snp_sl_9752	1	76.8881	G	C	G	G	G	G	G	G	G	G	G	G	G	G	C	G	G	G	G	G	C	C	G	G	G	G	G	G	G	G	G	G	C	G	G	G	G	G	G	G	G	G	G	G	S	C	G
solcap_snp_sl_9755	1	76.8954	G	A	G	G	A	A	G	G	G	R	A	G	G	G	A	A	G	A	A	G	A	A	A	R	G	A	A	A	A	A	A	A	A	G	A	A	G	G	A	G	G	G	A	G	R	A	A
solcap_snp_sl_9756	1	76.8972	G	A	G	G	A	A	G	G	G	R	A	G	G	G	A	A	G	A	A	G	A	A	A	R	G	A	A	A	A	A	A	A	A	G	A	A	G	G	A	G	G	G	A	G	R	A	A
solcap_snp_sl_9758	1	76.9018	A	G	A	A	G	G	N	A	A	R	G	A	A	A	G	G	A	G	G	A	G	G	G	G	A	G	G	G	G	G	G	G	G	A	G	G	A	A	G	A	A	A	G	N	G	G	G
solcap_snp_sl_21283	1	76.9018	G	N	G	G	N	N	A	G	G	G	N	G	G	G	N	N	G	N	N	G	N	N	N	A	G	N	N	N	N	N	N	N	N	G	N	N	G	G	N	G	G	G	N	A	A	N	N
solcap_snp_sl_34568	1	76.9056	A	C	A	A	C	C	A	A	A	M	C	A	A	A	C	C	A	C	C	A	C	C	C	M	A	C	C	C	C	C	C	C	C	A	C	C	A	A	C	A	A	A	C	A	M	C	C
solcap_snp_sl_9759	1	76.9829	G	G	G	G	G	G	G	G	G	G	G	G	G	G	G	G	G	G	G	G	G	G	G	G	G	G	G	G	G	G	G	G	G	G	G	G	G	G	G	G	G	G	G	G	G	G	G
Cd2_2755_solcap_snp_sl_34581	1	76.9834	G	G	G	G	G	G	G	G	G	G	G	G	G	G	G	G	G	G	G	G	G	G	G	G	G	G	G	G	G	G	G	G	G	G	G	G	G	G	G	G	G	G	G	G	G	G	G
Cd2_2182_solcap_snp_sl_34582	1	76.9855	C	C	C	C	C	C	C	C	C	C	C	C	C	C	C	C	C	C	C	C	C	C	C	C	C	C	C	C	C	C	C	C	C	C	C	C	C	C	C	C	C	C	C	C	C	C	C
solcap_snp_sl_34596	1	77.0743	G	G	G	G	G	G	G	G	G	G	G	G	G	G	G	G	G	G	G	G	G	G	G	G	G	G	G	G	G	G	G	G	G	G	G	G	G	G	G	G	G	G	G	G	G	G	G
solcap_snp_sl_34603	1	77.1107	A	A	G	G	G	G	A	A	A	R	G	A	A	A	G	G	G	G	G	A	A	G	G	R	N	G	G	G	G	G	G	G	A	G	G	G	G	A	G	A	A	A	G	A	R	G	G
solcap_snp_sl_63583	1	77.1107	A	A	C	C	C	C	A	A	A	M	C	A	A	A	C	C	C	C	C	A	A	C	C	M	N	C	C	C	C	C	C	C	A	C	C	C	C	A	C	A	A	A	C	A	M	C	C
solcap_snp_sl_15339	1	77.1124	G	G	A	A	A	A	G	G	G	R	A	G	G	G	A	A	A	A	A	G	G	A	A	R	N	A	A	A	A	A	A	A	G	A	A	A	A	G	A	G	G	G	A	G	R	A	A
solcap_snp_sl_34622	1	77.1864	G	G	G	G	G	G	G	G	G	G	G	G	G	G	G	G	G	G	G	G	G	G	G	G	G	G	G	G	G	G	G	G	G	G	G	G	G	G	G	G	G	G	G	G	G	G	G
solcap_snp_sl_27784	1	77.3515	G	G	G	G	G	G	G	G	G	G	G	G	G	G	G	G	G	G	G	G	G	G	G	G	G	G	G	G	G	G	G	G	G	G	G	G	G	G	G	G	G	G	G	G	G	G	G
solcap_snp_sl_27832	1	77.6627	C	C	C	C	C	C	C	C	C	C	C	C	C	C	C	C	C	C	C	C	C	C	C	C	C	C	C	C	C	C	C	C	C	C	C	C	C	C	C	C	C	C	C	C	C	C	C
solcap_snp_sl_101065	1	77.6982	A	A	A	A	A	A	A	A	A	A	A	A	A	A	A	A	A	A	A	A	A	A	A	A	A	A	A	A	A	A	A	A	A	A	A	A	A	A	A	A	A	A	A	A	A	A	A
solcap_snp_sl_27859	1	77.7485	G	G	G	G	G	G	G	G	G	G	G	G	G	G	G	G	G	G	G	G	G	G	G	G	G	G	G	G	G	G	G	G	G	G	G	G	G	G	G	G	G	G	G	G	G	G	G
solcap_snp_sl_27863	1	77.7585	C	C	C	C	C	C	C	C	C	C	C	C	C	C	C	C	C	C	C	C	C	C	C	C	C	C	C	C	C	C	C	C	C	C	C	C	C	C	C	C	C	C	C	C	C	C	C
solcap_snp_sl_2202	1	77.916	A	A	A	G	A	A	A	A	G	R	A	A	A	A	A	A	G	A	A	G	A	A	A	A	R	A	A	A	A	A	A	A	A	G	A	A	G	A	A	A	A	A	A	A	A	A	A
solcap_snp_sl_43632	1	77.9355	G	G	G	A	G	G	G	G	A	R	G	G	G	G	G	G	A	G	G	A	G	G	G	G	R	G	G	G	G	G	G	G	G	A	G	G	A	G	G	G	G	G	G	G	G	G	G
solcap_snp_sl_27904	1	77.9586	G	G	G	G	G	G	G	G	G	G	G	G	G	G	G	G	G	G	G	G	G	G	G	G	G	G	G	G	G	G	G	G	G	G	G	G	G	G	G	G	G	G	G	G	G	G	G
solcap_snp_sl_27906	1	77.9589	G	G	G	G	G	G	G	G	G	G	G	G	G	G	G	G	G	G	G	G	G	G	G	G	G	G	G	G	G	G	G	G	G	G	G	G	G	G	G	G	G	G	G	G	G	G	G
solcap_snp_sl_27908	1	77.9596	G	G	G	G	G	G	G	G	G	G	G	G	G	G	G	G	G	G	G	G	G	G	G	G	G	G	G	G	G	G	G	G	G	G	G	G	G	G	G	G	G	G	G	G	G	G	G
SL10945_281	1	78.091	G	G	G	G	G	G	G	G	G	G	G	G	G	G	G	G	G	G	G	G	G	G	G	G	G	G	G	G	G	G	G	G	G	G	G	G	G	G	G	G	G	G	G	G	G	G	G
solcap_snp_sl_17289	1	78.104	G	G	G	G	G	G	G	G	G	G	G	G	G	G	G	G	G	G	G	G	G	G	G	G	G	G	G	G	G	G	G	G	G	G	G	G	G	G	G	G	G	G	G	G	G	G	G
solcap_snp_sl_27964	1	78.1772	C	C	C	C	C	C	C	C	C	C	C	C	C	C	C	C	C	C	C	C	C	C	C	C	C	C	C	C	C	C	C	C	C	C	C	C	C	C	C	C	C	C	C	C	C	C	C
CL016133-0426	1	78.301	A	A	A	A	A	A	A	A	A	A	A	A	A	A	A	A	A	A	A	A	A	A	A	A	A	A	A	A	A	A	A	A	A	A	A	A	A	A	A	A	A	A	A	A	A	A	A
solcap_snp_sl_2218	1	78.3099	G	G	G	G	G	G	G	G	A	R	G	G	G	G	G	G	G	G	G	A	G	G	G	G	G	G	G	G	G	G	G	G	G	G	G	G	G	G	G	A	G	G	G	G	G	G	G
solcap_snp_sl_2219	1	78.3251	A	A	A	A	A	A	A	A	C	M	A	A	A	A	A	A	A	A	A	C	A	A	A	A	A	A	A	A	A	A	A	A	A	A	A	A	A	A	A	C	A	A	A	A	A	A	A
solcap_snp_sl_43655	1	78.3558	A	A	A	A	A	A	A	A	A	A	A	A	A	A	A	A	A	A	A	A	A	A	A	A	A	A	A	A	A	A	A	A	A	A	A	A	A	A	A	A	A	A	A	A	A	A	A
solcap_snp_sl_2226	1	78.3983	A	A	A	A	A	A	A	A	G	R	A	A	A	A	A	A	A	A	A	G	A	A	A	A	A	A	A	A	A	A	A	A	A	A	A	A	A	A	A	G	A	A	A	A	A	A	A
solcap_snp_sl_2234	1	78.525	G	A	A	A	A	A	A	A	G	R	A	A	A	A	A	A	A	A	A	G	A	A	A	A	A	A	A	A	A	A	A	A	A	A	A	A	A	A	A	G	A	A	A	A	A	A	A
solcap_snp_sl_28023	1	78.5849	A	A	A	A	A	A	A	A	A	A	A	A	A	A	A	A	A	A	A	A	A	A	A	A	A	A	A	A	A	A	A	A	A	A	A	A	A	A	A	A	A	A	A	A	A	A	A
solcap_snp_sl_28057	1	78.6936	G	G	G	G	G	G	G	G	G	G	G	G	G	G	G	G	G	G	G	G	G	G	G	G	G	G	G	G	G	G	G	G	G	G	G	G	G	G	G	G	G	G	G	G	G	G	G
CL016805-0518	1	78.8262	G	G	G	G	G	G	G	G	G	G	G	G	G	G	G	G	G	G	G	G	G	G	G	G	G	G	G	G	G	G	G	G	G	G	G	G	G	G	G	G	G	G	G	G	G	G	G
CL016805-0261	1	78.8265	T	T	T	T	T	T	T	T	T	T	T	T	T	T	T	T	T	T	T	T	T	T	T	T	T	T	T	T	T	T	T	T	T	T	T	T	T	T	T	T	T	T	T	T	T	T	T
solcap_snp_sl_28099	1	78.843	G	G	G	G	G	G	G	G	G	G	G	G	G	G	G	G	G	G	G	G	G	G	G	G	G	G	G	G	G	G	G	G	G	G	G	G	G	G	G	G	G	G	G	G	G	G	G
solcap_snp_sl_28168	1	79.0805	C	C	C	C	C	C	C	C	C	C	C	C	C	C	C	C	C	C	C	C	C	C	C	C	C	C	C	C	C	C	C	C	C	C	C	C	C	C	C	C	C	C	C	C	C	C	C
solcap_snp_sl_28173	1	79.0949	G	G	G	G	G	G	G	G	G	G	G	G	G	G	G	G	G	G	G	G	G	G	G	G	G	G	G	G	G	G	G	G	G	G	G	G	G	G	G	G	G	G	G	G	G	G	G
SGN-U585738_snp404_solcap_snp_sl_43712	1	79.1521	C	C	C	C	C	C	C	C	C	C	C	C	C	C	C	C	C	C	C	C	C	C	C	C	C	C	C	C	C	C	C	C	C	C	C	C	C	C	C	C	C	C	C	C	C	C	C
solcap_snp_sl_28225	1	79.3524	A	A	A	A	A	A	A	A	A	A	A	A	A	A	A	A	A	A	A	A	A	A	A	A	A	A	A	A	A	A	A	A	A	A	A	A	A	A	A	A	A	A	A	A	A	A	A
solcap_snp_sl_28247	1	79.4639	G	G	G	G	G	G	G	G	G	G	G	G	G	G	G	G	G	G	G	G	G	G	G	G	G	G	G	G	G	G	G	G	G	G	G	G	G	G	G	G	G	G	G	G	G	G	G
CL016510-0445	1	79.4823	C	C	C	C	C	C	C	C	C	C	C	C	C	C	C	C	C	C	C	C	C	C	C	C	C	C	C	C	C	C	C	C	C	C	C	C	C	C	C	C	C	C	C	C	C	C	C
solcap_snp_sl_43786	1	79.7661	C	C	C	C	C	C	C	C	C	C	C	C	C	C	C	C	C	C	C	C	C	C	C	C	C	C	C	C	C	C	C	C	C	C	C	C	C	C	C	C	C	C	C	C	C	C	C
solcap_snp_sl_43796	1	79.8478	G	G	G	G	G	G	G	G	G	G	G	G	G	G	G	G	G	G	G	G	G	G	G	G	G	G	G	G	G	G	G	G	G	G	G	G	G	G	G	G	G	G	G	G	G	G	G
solcap_snp_sl_43843	1	80.0003	G	G	G	G	G	G	G	G	G	G	G	G	G	G	G	G	G	G	G	G	G	G	G	G	G	G	G	G	G	G	G	G	G	G	G	G	G	G	G	G	G	G	G	G	G	G	G
SGN-U314898_snp260	1	80.0012	A	A	A	A	A	A	A	A	A	A	A	A	A	A	A	A	A	A	A	A	A	A	A	A	A	A	A	A	A	A	A	A	A	A	A	A	A	A	A	A	A	A	A	A	A	A	A
CL000132-1036	1	80.0692	G	G	G	G	G	G	G	G	G	G	G	G	G	G	G	G	G	G	G	G	G	G	G	G	G	G	G	G	G	G	G	G	G	G	G	G	G	G	G	G	G	G	G	G	G	G	G
solcap_snp_sl_43857	1	80.0741	C	C	C	C	C	C	C	C	C	C	C	C	C	C	C	C	C	C	C	C	C	C	C	C	C	C	C	C	C	C	C	C	C	C	C	C	C	C	C	C	C	C	C	C	C	C	C
solcap_snp_sl_43894	1	80.2767	T	T	T	T	T	T	T	T	T	T	T	T	T	T	T	T	T	T	T	T	T	T	T	T	T	T	T	T	T	T	T	T	T	T	T	T	T	T	T	T	T	T	T	T	T	T	T
solcap_snp_sl_43895	1	80.2767	A	A	A	A	A	A	A	A	A	A	A	A	A	A	A	A	A	A	A	A	A	A	A	A	A	A	A	A	A	A	A	A	A	A	A	A	A	A	A	A	A	A	A	A	A	A	A
solcap_snp_sl_43900	1	80.2806	G	G	G	G	G	G	G	G	G	G	G	G	G	G	G	G	G	G	G	G	G	G	G	G	G	G	G	G	G	G	G	G	G	G	G	G	G	G	G	G	G	G	G	G	G	G	G
ZDS_Promoter_SNP1	1	80.2858	G	G	G	G	G	G	G	G	G	G	G	G	G	G	G	G	G	G	G	G	G	G	G	G	G	G	G	G	G	G	G	G	G	G	G	G	G	G	G	G	G	G	G	G	G	G	G
solcap_snp_sl_43902	1	80.2897	A	A	A	A	A	A	A	A	A	A	A	A	A	A	A	A	A	A	A	A	A	A	A	A	A	A	A	A	A	A	A	A	A	A	A	A	A	A	A	A	A	A	A	A	A	A	A
solcap_snp_sl_43920	1	80.3387	A	A	A	A	A	A	A	A	A	A	A	A	A	A	A	A	A	A	A	A	A	A	A	A	A	A	A	A	A	A	A	A	A	A	A	A	A	A	A	A	A	A	A	A	A	A	A
solcap_snp_sl_43935	1	80.3608	T	T	T	T	T	T	T	T	T	T	T	T	T	T	T	T	T	T	T	T	T	T	T	T	T	T	T	T	T	T	T	T	T	T	T	T	T	T	T	T	T	T	T	T	T	T	T
solcap_snp_sl_17351	1	80.4802	A	A	T	A	A	W	A	A	A	A	A	A	T	A	T	A	A	T	T	A	A	T	T	W	N	T	A	T	T	A	T	A	A	A	A	A	A	A	T	A	A	A	A	A	W	A	A
solcap_snp_sl_43979	1	80.5479	C	C	C	C	C	C	C	C	C	C	C	C	C	C	C	C	C	C	C	C	C	C	C	C	C	C	C	C	C	C	C	C	C	C	C	C	C	C	C	C	C	C	C	C	C	C	C
solcap_snp_sl_44009	1	80.7334	A	A	A	A	A	A	A	A	A	A	A	A	A	A	A	A	A	A	A	A	A	A	A	A	A	A	A	A	A	A	A	A	A	A	A	A	A	A	A	A	A	A	A	A	A	A	A
solcap_snp_sl_44036	1	80.8825	C	C	C	C	C	C	C	C	C	C	C	C	C	C	C	C	C	C	C	C	C	C	C	C	C	C	C	C	C	C	C	C	C	C	C	C	C	C	C	C	C	C	C	C	C	C	C
solcap_snp_sl_44048	1	80.9614	A	A	A	A	A	A	A	A	A	A	A	A	A	A	A	A	A	A	A	A	A	A	A	A	A	A	A	A	A	A	A	A	A	A	A	A	A	A	A	A	A	A	A	A	A	A	A
solcap_snp_sl_23344	1	80.9629	C	C	C	C	C	C	C	C	C	C	C	C	C	C	C	C	C	C	C	C	C	C	C	C	C	C	C	C	C	C	C	C	C	C	C	C	C	C	C	C	C	C	C	C	C	C	C
solcap_snp_sl_101030	1	81.0008	G	G	G	G	G	G	G	G	G	G	G	G	G	G	G	G	G	G	G	G	G	G	G	G	G	G	G	G	G	G	G	G	G	G	G	G	G	G	G	G	G	G	G	G	G	G	G
solcap_snp_sl_44108	1	81.1635	A	A	A	A	A	A	A	A	A	A	A	A	A	A	A	A	A	A	A	A	A	A	A	A	A	A	A	A	A	A	A	A	A	A	A	A	A	A	A	A	A	A	A	A	A	A	A
solcap_snp_sl_44147	1	81.2435	A	A	A	A	A	A	A	A	A	A	A	A	A	A	A	A	A	A	A	A	A	A	A	A	A	A	A	A	A	A	A	A	A	A	A	A	A	A	A	A	A	A	A	A	A	A	A
solcap_snp_sl_44168	1	81.2973	C	C	C	C	C	C	C	C	C	C	C	C	C	C	C	C	C	C	C	C	C	C	C	C	C	C	C	C	C	C	C	C	C	C	C	C	C	C	C	C	C	C	C	C	C	C	C
solcap_snp_sl_28287	1	81.333	G	G	G	G	G	G	G	G	G	G	G	G	G	G	G	G	G	G	G	G	G	G	G	G	G	G	G	G	G	G	G	G	G	G	G	G	G	G	G	G	G	G	G	G	N	G	G
solcap_snp_sl_44190	1	81.4269	G	G	G	G	G	G	G	G	G	G	G	G	G	G	G	G	G	G	G	G	G	G	G	G	G	G	G	G	G	G	G	G	G	G	G	G	G	G	G	G	G	G	G	G	G	G	G
solcap_snp_sl_44213	1	81.5661	G	G	G	G	G	G	G	G	G	G	G	G	G	G	G	G	G	G	G	G	G	G	G	G	G	G	G	G	G	G	G	G	G	G	G	G	G	G	G	G	G	G	G	G	G	G	G
solcap_snp_sl_100612	1	81.6634	A	A	A	A	A	A	A	A	A	A	A	A	A	A	A	A	A	A	A	A	A	A	A	A	A	A	A	A	A	A	A	A	A	A	A	A	A	A	A	A	A	A	A	A	A	A	A
solcap_snp_sl_44266	1	81.7019	A	A	A	A	A	A	A	A	A	A	A	A	A	A	A	A	A	A	A	A	A	A	A	A	A	A	A	A	A	A	A	A	A	A	A	A	A	A	A	A	A	A	A	A	A	A	A
solcap_snp_sl_28295	1	81.712	G	G	G	G	G	G	G	G	G	G	G	G	G	G	G	G	G	G	G	G	G	G	G	G	G	G	G	G	G	G	G	G	G	G	G	G	G	G	G	G	G	G	G	G	G	G	G
solcap_snp_sl_44305	1	81.8082	A	A	A	A	A	A	A	A	A	A	A	A	A	A	A	A	A	A	A	A	A	A	A	A	A	A	A	A	A	A	A	A	A	A	A	A	A	A	A	A	A	A	A	A	A	A	A
solcap_snp_sl_2437	1	81.8706	G	G	G	G	A	A	G	G	G	G	A	G	A	A	A	A	G	A	A	G	G	A	A	A	G	G	G	G	A	A	G	A	G	G	G	G	G	A	A	G	G	G	A	A	A	A	G
solcap_snp_sl_2438	1	81.8723	A	A	A	A	T	T	A	A	A	A	T	A	T	T	T	T	A	T	T	A	A	T	T	T	A	A	A	A	T	T	A	T	A	A	A	A	A	T	T	A	A	A	T	T	T	T	A
solcap_snp_sl_2451	1	81.9866	G	G	G	G	G	A	G	G	G	R	A	G	G	A	G	G	G	G	G	G	G	G	A	R	G	G	G	G	G	A	G	G	G	G	G	G	G	G	G	G	G	G	G	G	G	G	G
solcap_snp_sl_2452	1	81.9884	C	C	C	C	C	A	C	C	C	M	A	C	C	A	C	C	C	C	C	C	C	C	A	M	C	C	C	C	C	A	C	C	C	C	C	C	C	C	C	C	C	C	C	C	C	C	C
solcap_snp_sl_2455	1	81.9922	A	A	A	A	A	G	A	A	A	R	G	A	A	G	A	A	A	A	A	A	A	A	G	R	A	A	A	A	A	G	A	A	A	A	A	A	A	A	A	A	A	A	A	A	A	A	A
solcap_snp_sl_2457	1	82.0009	A	A	A	A	A	C	A	A	A	M	C	A	A	C	A	A	A	A	A	A	A	A	C	M	A	A	A	A	A	C	A	A	A	A	A	A	A	A	A	A	A	A	A	A	A	A	A
solcap_snp_sl_44370	1	82.0219	G	G	G	G	G	G	G	G	G	G	G	G	G	G	G	G	G	G	G	G	G	G	G	G	G	G	G	G	G	G	G	G	G	G	G	G	G	G	G	G	G	G	G	G	G	G	G
CL015672-0280	1	82.076	G	G	G	G	G	G	G	G	G	G	G	G	G	G	G	G	G	G	G	G	G	G	G	G	G	G	G	G	G	G	G	G	G	G	G	G	G	G	G	G	G	G	G	G	G	G	G
CL017306-0367_solcap_snp_sl_44383	1	82.1316	A	A	A	A	A	A	A	A	A	A	A	A	A	A	A	A	A	A	A	A	A	A	A	A	A	A	A	A	A	A	A	A	A	A	A	A	A	A	A	A	A	A	A	A	A	A	A
solcap_snp_sl_44394	1	82.1558	C	C	C	C	C	C	C	C	C	C	C	C	C	C	C	C	C	C	C	C	C	C	C	C	C	C	C	C	C	C	C	C	C	C	C	C	C	C	C	C	C	C	C	C	C	C	C
CL015829-0286_solcap_snp_sl_44451	1	82.3294	A	A	A	A	A	A	A	A	A	A	A	A	A	A	A	A	A	A	A	A	A	A	A	A	A	A	A	A	A	A	A	A	A	A	A	A	A	A	A	A	A	A	A	A	A	A	A
solcap_snp_sl_2501	1	82.3395	A	A	G	A	A	G	G	A	A	A	A	A	A	A	A	A	A	A	A	A	A	A	G	R	A	G	G	G	A	G	G	A	A	A	A	A	A	A	A	A	A	A	A	A	A	A	A
solcap_snp_sl_44461	1	82.4045	A	A	A	A	A	A	A	A	A	A	A	A	A	A	A	A	A	A	A	A	A	A	A	A	A	A	A	A	A	A	A	A	A	A	A	A	A	A	A	A	A	A	A	A	A	A	A
solcap_snp_sl_2504	1	82.4228	G	G	A	G	G	A	A	G	G	G	G	G	G	G	G	G	G	G	G	G	G	G	A	R	G	A	A	A	G	A	A	G	G	G	G	G	G	G	G	G	G	G	G	G	G	A	G
solcap_snp_sl_2506	1	82.4258	T	T	A	T	T	A	A	T	T	T	T	T	T	T	T	T	T	T	T	T	T	T	A	W	T	A	A	A	T	A	A	T	T	T	T	T	T	T	T	T	T	T	T	T	T	A	T
solcap_snp_sl_2508	1	82.4289	G	G	C	G	G	C	C	G	G	G	G	G	G	G	G	G	G	G	G	G	G	G	C	S	G	C	C	C	G	C	C	G	G	G	G	G	G	G	G	G	G	G	G	G	G	C	G
solcap_snp_sl_2509	1	82.4326	A	G	A	G	G	A	A	A	G	G	G	G	G	G	G	G	G	G	G	G	G	G	A	R	G	A	A	A	G	A	A	G	G	G	G	G	G	G	G	G	G	G	G	G	G	A	G
CL016552-0078	1	82.433	T	T	T	T	T	T	T	T	T	T	T	T	T	T	T	T	T	T	T	T	T	T	T	T	T	T	T	T	T	T	T	T	T	T	T	T	T	T	T	T	T	T	T	T	T	T	T
solcap_snp_sl_100424	1	82.4331	G	G	G	G	G	G	G	G	G	G	G	G	G	G	G	G	G	G	G	G	G	G	G	G	G	G	G	G	G	G	G	G	G	G	G	G	G	G	G	G	G	G	G	G	G	G	G
solcap_snp_sl_44465	1	82.4397	A	G	A	G	G	A	A	A	G	G	G	G	G	G	G	G	G	G	G	G	G	G	A	R	G	A	A	A	G	A	A	G	G	G	G	G	G	G	G	G	G	G	G	G	G	A	G
solcap_snp_sl_2510	1	82.4398	G	A	G	A	A	G	G	G	A	A	A	A	A	A	A	A	A	A	A	A	A	A	G	R	A	G	G	G	A	G	G	A	A	A	A	A	A	A	A	A	A	A	A	A	A	G	A
solcap_snp_sl_2515	1	82.447	G	A	G	A	A	G	G	G	A	A	A	A	A	A	A	A	A	A	A	A	A	A	G	R	A	G	G	G	A	G	G	A	A	A	A	A	A	A	A	A	A	A	A	A	A	G	A
solcap_snp_sl_44470	1	82.5036	A	A	A	A	A	A	A	A	A	A	A	A	A	A	A	A	A	A	A	A	A	A	A	A	A	A	A	A	A	A	A	A	A	A	A	A	A	A	A	A	A	A	A	A	A	A	A
solcap_snp_sl_2518	1	82.521	G	A	G	A	A	G	G	G	A	A	A	A	A	A	A	A	A	A	A	A	A	A	G	R	A	G	G	G	A	G	G	A	A	A	A	A	A	A	A	A	A	A	A	A	A	G	A
solcap_snp_sl_2525	1	82.5372	G	A	G	A	A	G	G	G	A	A	A	A	A	A	A	A	A	A	A	A	A	A	G	R	A	G	G	G	A	G	G	A	A	A	A	A	A	A	A	A	A	A	A	A	A	G	A
SGN-U571854_snp167_solcap_snp_sl_44482	1	82.5928	T	T	T	T	T	T	T	T	T	T	T	T	T	T	T	T	T	T	T	T	T	T	T	T	T	T	T	T	T	T	T	T	T	T	T	T	T	T	T	T	T	T	T	T	T	T	T
solcap_snp_sl_44540	1	82.8054	A	A	A	A	A	A	A	A	A	A	A	A	A	A	A	A	A	A	A	A	A	A	A	A	A	A	A	A	A	A	A	A	A	A	A	A	A	A	A	A	A	A	A	A	A	A	A
solcap_snp_sl_40040	1	83.1071	A	A	A	A	A	A	A	A	A	A	A	A	A	A	A	A	A	A	A	A	A	A	A	A	A	A	A	A	A	A	A	A	A	A	A	A	A	A	A	A	A	A	A	A	A	A	A
solcap_snp_sl_40061	1	83.223	G	G	G	G	G	G	G	G	G	G	G	G	G	G	G	G	G	G	G	G	G	G	G	G	G	G	G	G	G	G	G	G	G	G	G	G	G	G	G	G	G	G	G	G	G	G	G
solcap_snp_sl_40076	1	83.278	A	A	A	A	A	A	A	A	A	A	A	A	A	A	A	A	A	A	A	A	A	A	A	A	A	A	A	A	A	A	A	A	A	A	A	A	A	A	A	A	A	A	A	A	A	A	A
solcap_snp_sl_40154	1	83.5173	A	A	A	A	A	A	A	A	A	A	A	A	A	A	A	A	A	A	A	A	A	A	A	A	M	A	A	A	A	A	A	A	A	A	A	A	A	A	A	A	A	A	A	A	A	A	A
solcap_snp_sl_40177	1	83.6513	A	A	A	A	A	A	A	A	A	A	A	A	A	A	A	A	A	A	A	A	A	A	A	A	R	A	A	A	A	A	A	A	A	A	A	A	A	A	A	A	A	A	A	A	A	A	A
solcap_snp_sl_40199	1	83.8044	A	A	A	A	A	A	A	A	A	A	A	A	A	A	A	A	A	A	A	A	A	A	A	A	R	A	A	A	A	A	A	A	A	A	A	A	A	A	A	A	A	A	A	A	A	A	A
solcap_snp_sl_40219	1	83.9139	A	A	A	A	A	A	A	A	A	A	A	A	A	A	A	A	A	A	A	A	A	A	A	A	R	A	A	A	A	A	A	A	A	A	A	A	A	A	A	A	A	A	A	A	A	A	A
CL015751-0365	1	84.0313	A	A	A	A	A	A	A	A	A	A	A	A	A	A	A	A	A	A	A	A	A	A	A	A	R	A	A	A	A	A	A	A	A	A	A	A	A	A	A	A	A	A	A	A	A	A	A
solcap_snp_sl_40284	1	84.1905	G	G	G	G	G	G	G	G	G	G	G	G	G	G	G	G	G	G	G	G	G	G	G	G	C	G	G	G	G	G	G	G	G	G	G	G	G	G	G	G	G	G	G	G	G	G	G
CL016719-0209_solcap_snp_sl_40301	1	84.2366	G	G	G	G	G	G	G	G	G	G	G	G	G	G	G	G	G	G	G	G	G	G	G	G	A	G	G	G	G	G	G	G	G	G	G	G	G	G	G	G	G	G	G	A	A	G	G
solcap_snp_sl_40303	1	84.2389	A	A	A	A	A	A	A	A	A	A	A	A	A	A	A	A	A	A	A	A	A	A	A	A	G	A	A	A	A	A	A	A	A	A	A	A	A	A	A	A	A	A	A	A	A	A	A
SGN-U597311_snp612	1	84.378	A	A	A	A	A	A	A	A	A	A	A	A	A	A	A	A	A	A	A	A	A	A	A	A	A	A	A	A	A	A	A	A	A	A	A	A	A	A	A	A	A	A	A	A	A	A	A
CL016500-0535	1	84.391	A	A	A	A	A	A	A	A	A	A	A	A	A	A	A	A	A	A	A	A	A	A	A	A	A	A	A	A	A	A	A	A	A	A	A	A	A	A	A	A	A	A	A	A	A	A	A
CL016500-0058	1	84.3915	G	G	G	G	G	G	G	G	G	G	G	G	G	G	G	G	G	G	G	G	G	G	G	G	A	G	G	G	G	G	G	G	G	G	G	G	G	G	G	G	G	G	G	G	G	G	G
solcap_snp_sl_40364	1	84.4053	G	G	G	G	G	G	G	G	G	G	G	G	G	G	G	G	G	G	G	G	G	G	G	G	A	G	G	G	G	G	G	G	G	G	G	G	G	G	G	G	G	G	G	G	G	G	G
SGN-U576068_snp460_solcap_snp_sl_40366	1	84.4057	A	G	G	G	A	A	G	A	G	R	G	A	G	G	A	A	G	A	A	G	G	A	A	A	A	A	A	A	A	A	A	G	G	G	G	G	G	A	A	G	A	G	A	A	A	A	G
solcap_snp_sl_40410	1	84.6968	G	G	G	G	G	G	G	G	G	G	G	G	G	G	G	G	G	G	G	G	G	G	G	G	A	G	G	G	G	G	G	G	G	G	G	G	G	G	G	G	G	G	G	G	G	G	G
solcap_snp_sl_26866	1	84.6979	T	T	T	T	T	T	T	T	T	T	T	T	T	T	T	T	T	T	T	T	T	T	T	T	T	T	T	T	T	T	T	T	T	T	N	N	T	T	T	T	T	T	T	T	T	T	T
solcap_snp_sl_26867	1	84.6979	G	G	G	G	G	G	G	G	G	G	G	G	G	G	G	G	G	G	G	G	G	G	G	G	G	G	G	G	G	G	G	G	G	G	N	N	G	G	G	G	G	G	G	G	G	G	G
solcap_snp_sl_40466	1	84.8847	G	G	G	G	G	G	G	G	G	G	G	G	G	G	G	G	G	G	G	G	G	G	G	G	A	G	G	G	G	G	G	G	G	G	G	G	G	G	G	G	G	G	G	G	G	G	G
solcap_snp_sl_40488	1	85.061	A	A	A	A	A	A	A	A	A	A	A	A	A	A	A	A	A	A	A	A	A	A	A	A	G	A	A	A	A	A	A	A	A	A	A	A	A	A	A	A	A	A	A	A	A	A	A
solcap_snp_sl_40498	1	85.0975	A	A	A	A	A	A	A	A	A	A	A	A	A	A	A	A	A	A	A	A	A	A	A	A	G	A	A	A	A	A	A	A	A	A	A	A	A	A	A	A	A	A	A	A	A	A	A
solcap_snp_sl_40527	1	85.2339	G	G	G	G	G	G	G	G	G	G	G	G	G	G	G	G	G	G	G	G	G	G	G	G	A	G	G	G	G	G	G	G	G	G	G	G	G	G	G	G	G	G	G	G	G	G	G
solcap_snp_sl_26879	1	85.2361	T	T	T	T	A	A	A	T	T	W	T	T	T	T	A	T	T	A	A	T	T	T	T	T	T	A	T	T	A	T	A	A	T	T	A	A	T	T	A	T	T	T	T	T	T	T	T
solcap_snp_sl_40571	1	85.4628	G	G	G	G	G	G	G	G	G	G	G	G	G	G	G	G	G	G	G	G	G	G	G	G	A	G	G	G	G	G	G	G	G	G	G	G	G	G	G	G	G	G	G	G	G	G	G
CL015143-0314	1	85.5173	A	A	A	A	A	A	A	A	A	A	A	A	A	A	A	A	A	A	A	A	A	A	A	A	G	A	A	A	A	A	A	A	A	A	A	A	A	A	A	A	A	A	A	A	A	A	A
solcap_snp_sl_40586	1	85.5889	A	A	A	A	A	A	A	A	A	A	A	A	A	A	A	A	A	A	A	A	A	A	A	R	G	A	A	A	A	A	A	A	A	A	A	A	A	A	A	A	A	A	A	A	A	A	A
CL016564-0245	1	85.6599	G	G	G	G	G	G	G	G	G	G	G	G	G	G	G	G	G	G	G	G	G	G	G	G	A	G	G	G	G	G	G	G	G	G	G	G	G	G	G	G	G	G	G	G	G	G	G
SGN-U565150_snp835	1	85.7321	A	A	A	A	A	A	A	A	A	A	A	A	A	A	A	A	A	A	A	A	A	A	A	A	A	A	A	A	A	A	A	A	A	A	A	A	A	A	A	A	A	A	A	A	A	A	A
solcap_snp_sl_36725	1	85.7446	A	A	G	G	G	G	G	G	A	R	A	G	A	G	G	G	A	G	G	A	A	G	G	G	G	G	A	G	G	G	G	G	A	A	A	A	A	G	G	A	G	A	G	G	G	G	A
CL017342-0410	1	85.7991	A	A	A	A	A	A	A	A	A	A	A	A	A	A	A	A	A	A	A	A	A	A	A	A	T	A	A	A	A	A	A	A	A	A	A	A	A	A	A	A	A	A	A	A	A	A	A
CL017342-0589	1	85.7993	G	G	G	G	G	G	G	G	G	G	G	G	G	G	G	G	G	G	G	G	G	G	G	G	G	G	G	G	G	G	G	G	G	G	G	G	G	G	G	G	G	G	G	G	G	G	G
solcap_snp_sl_42259	1	85.9447	A	A	A	A	A	A	A	A	A	A	A	A	A	A	A	A	A	A	A	A	A	A	A	A	M	A	A	A	A	A	A	A	A	A	A	A	A	A	A	A	A	A	A	A	A	A	A
solcap_snp_sl_42255	1	85.9504	G	G	G	G	G	G	G	G	G	G	G	G	G	G	G	G	G	G	G	G	G	G	G	G	R	G	G	G	G	G	G	G	G	G	G	G	G	G	G	G	G	G	G	G	G	G	G
solcap_snp_sl_54525	1	86.0203	G	G	G	G	G	G	G	G	G	G	G	G	G	G	G	G	G	G	G	G	G	G	G	G	A	G	G	G	G	G	G	G	G	G	G	G	G	G	G	G	G	G	G	G	G	G	G
SGN-U574380_snp1064_solcap_snp_sl_54535	1	86.0885	G	G	G	G	G	G	G	G	G	G	G	G	G	G	G	G	G	G	G	G	G	G	G	G	G	G	G	G	G	G	G	G	G	G	G	G	G	G	G	G	G	G	G	G	G	G	G
3284_1_60_solcap_snp_sl_54547	1	86.1222	G	G	G	G	A	A	G	A	G	R	G	A	G	G	A	A	A	A	A	A	G	A	A	A	R	A	G	A	A	A	A	A	G	G	G	G	G	A	A	G	A	G	A	A	A	A	G
SGN-U313641_snp560	1	86.1231	A	A	A	A	A	A	A	A	A	A	A	A	A	A	A	A	A	A	A	A	A	A	A	A	A	A	A	A	A	A	A	A	A	A	A	A	A	A	A	A	A	A	A	A	A	A	A
CL016298-0380	1	86.1592	A	A	A	A	A	A	A	A	A	A	A	A	A	A	A	A	A	A	A	A	A	A	A	A	A	A	A	A	A	A	A	A	A	A	A	A	A	A	A	A	A	A	A	A	A	A	A
solcap_snp_sl_54581	1	86.225	A	A	A	A	A	A	A	A	A	A	A	A	A	A	A	A	A	A	A	A	A	A	A	A	R	A	A	A	A	A	A	A	A	A	A	A	A	A	A	A	A	A	A	A	A	A	A
solcap_snp_sl_54589	1	86.3111	A	A	A	A	A	A	A	A	A	A	A	A	A	A	A	A	A	A	A	A	A	A	A	A	R	A	A	A	A	A	A	A	A	A	A	A	A	A	A	A	A	A	A	A	A	A	A
C2_At1g50020_1125c	1	86.3184	A	A	A	A	A	A	A	A	A	A	A	A	A	A	A	A	A	A	A	A	A	A	A	A	R	A	A	A	A	A	A	A	A	A	A	A	A	A	A	A	A	A	A	A	A	A	A
solcap_snp_sl_31775	1	86.3227	G	G	G	A	A	A	G	G	G	R	G	G	G	G	A	G	A	A	A	A	G	G	A	R	G	A	G	A	A	A	A	A	G	G	G	G	G	G	A	A	G	G	G	G	G	G	G
solcap_snp_sl_31777	1	86.3352	G	G	G	A	A	A	G	A	G	R	G	G	G	A	A	A	A	A	A	A	G	A	A	A	G	A	G	A	A	A	A	A	G	G	G	G	G	A	A	A	G	G	A	G	R	A	G
solcap_snp_sl_54622	1	86.4664	G	G	G	G	G	G	G	G	G	G	G	G	G	G	G	G	G	G	G	G	G	G	G	G	R	G	G	G	G	G	G	G	G	G	G	G	G	G	G	G	G	G	G	G	G	G	G
CL017439-0390	1	86.4834	G	A	A	G	G	G	A	G	A	R	A	G	A	G	G	G	G	G	G	G	A	G	G	G	A	G	A	G	G	G	G	G	A	A	A	A	A	G	G	G	G	A	G	A	N	G	A
solcap_snp_sl_31778	1	86.4834	A	A	A	A	A	A	A	A	A	A	A	A	A	A	A	A	A	A	A	A	A	A	A	A	A	A	A	A	A	A	A	A	A	A	A	A	A	A	A	A	A	A	A	A	A	A	A
CL017439-0179	1	86.4836	A	A	A	A	A	A	A	A	A	A	A	A	A	A	A	A	A	A	A	A	A	A	A	A	A	A	A	A	A	A	A	A	A	A	A	A	A	A	A	A	A	A	A	A	A	A	A
solcap_snp_sl_6718	1	86.4842	A	G	G	A	A	A	G	A	G	R	G	A	G	A	A	A	A	A	A	A	G	A	A	A	R	A	G	A	A	A	A	A	G	G	G	G	G	A	A	A	A	G	A	G	R	A	G
CL015970-0397_solcap_snp_sl_54631	1	86.4866	A	A	A	A	A	A	A	A	A	A	A	A	A	A	A	A	A	A	A	A	A	A	A	A	R	A	A	A	A	A	A	A	A	A	A	A	A	A	A	A	A	A	A	A	A	A	A
CL006477-0571	1	86.5364	G	G	G	G	G	G	G	G	G	G	G	G	G	G	G	G	G	G	G	G	G	G	G	G	G	G	G	G	G	G	G	G	G	G	G	G	G	G	G	G	G	G	G	G	G	G	G
solcap_snp_sl_6721	1	86.5727	G	G	G	A	A	A	G	A	G	R	G	G	G	A	A	A	A	A	A	A	G	A	A	A	G	A	G	A	A	A	A	A	G	G	G	G	G	A	A	A	G	G	A	G	R	A	G
solcap_snp_sl_54669	1	86.652	A	A	A	A	A	A	A	A	A	A	A	A	A	A	A	A	A	A	A	A	A	A	A	A	R	A	A	A	A	A	A	A	A	A	A	A	A	A	A	A	A	A	A	A	A	A	A
solcap_snp_sl_14323	1	86.6756	A	A	G	G	G	G	A	G	G	G	A	G	G	G	G	G	G	G	G	G	A	G	G	G	R	G	G	G	G	G	G	G	A	A	G	G	G	G	G	G	G	A	G	G	G	G	G
solcap_snp_sl_19481	1	86.7109	A	A	A	A	G	G	A	G	G	A	A	G	G	A	G	G	A	G	G	A	A	G	G	G	R	G	A	G	G	G	G	G	A	A	A	A	A	G	G	A	G	A	G	G	G	G	G
solcap_snp_sl_54685	1	86.7569	A	A	A	A	A	A	A	A	A	A	A	A	A	A	A	A	A	A	A	A	A	A	A	A	R	A	A	A	A	A	A	A	A	A	A	A	A	A	A	A	A	A	A	A	A	A	A
SGN-U580895_snp1396_solcap_snp_sl_54697	1	86.8131	C	C	C	C	C	C	C	C	C	C	C	C	C	C	C	C	C	C	C	C	C	C	C	C	M	C	C	C	C	C	C	C	C	C	C	C	C	C	C	C	C	C	C	A	M	C	C
solcap_snp_sl_54704	1	86.8288	A	A	A	A	A	A	A	N	A	A	A	A	A	A	A	A	N	A	A	A	A	A	A	A	R	A	A	A	A	A	A	A	A	A	A	A	A	N	A	A	A	A	A	A	A	A	A
CL009130-0498	1	86.8694	A	A	A	A	A	A	A	A	A	R	A	A	A	A	A	A	G	A	A	G	A	A	A	A	R	A	A	A	A	A	A	A	A	A	A	A	A	A	A	A	A	A	A	A	A	A	A
CL009293-0681	1	86.8832	C	C	C	C	C	C	C	C	C	M	C	C	C	C	C	C	A	C	C	A	C	C	C	C	M	C	C	C	C	C	C	C	C	C	C	C	C	C	C	C	C	C	C	C	C	C	C
solcap_snp_sl_54730	1	86.9647	A	A	A	A	A	A	A	A	A	A	A	A	A	A	A	A	A	A	A	A	A	A	A	A	R	A	A	A	A	A	A	A	A	A	A	A	A	A	A	A	A	A	A	A	A	A	A
solcap_snp_sl_54731	1	86.9653	T	T	T	T	T	T	T	T	T	T	T	T	T	T	T	T	T	T	T	T	T	T	T	T	W	T	T	T	T	T	T	T	T	T	T	T	T	T	T	T	T	T	T	T	T	T	T
solcap_snp_sl_54732	1	86.9793	C	C	C	C	C	C	C	C	C	C	C	C	C	C	C	C	C	C	C	C	C	C	C	C	M	C	C	C	C	C	C	C	C	C	C	C	C	C	C	C	C	C	C	C	C	C	C
CL016668-0365	1	87.0424	G	G	G	G	G	G	G	G	G	G	G	G	G	G	G	G	G	G	G	G	G	G	G	G	R	G	G	G	G	G	G	G	G	G	G	G	G	G	G	G	G	G	G	G	G	G	G
solcap_snp_sl_54758	1	87.0576	G	G	G	G	G	G	G	G	G	G	G	G	G	G	G	G	G	G	G	G	G	G	G	G	R	G	G	G	G	G	G	G	G	G	G	G	G	G	G	G	G	G	G	G	G	G	G
solcap_snp_sl_54783	1	87.1931	G	G	G	G	G	G	G	G	G	G	G	G	G	G	G	G	G	G	G	G	G	G	G	G	R	G	G	G	G	G	G	G	G	G	G	G	G	G	G	G	G	G	G	G	G	G	G
solcap_snp_sl_54809	1	87.3134	C	C	C	C	C	C	C	C	C	C	C	C	C	C	C	C	C	C	C	C	C	C	C	C	C	C	C	C	C	C	C	C	C	C	C	C	C	C	C	C	C	C	C	C	C	C	C
solcap_snp_sl_54854	1	87.5068	G	G	G	G	G	G	G	G	G	G	G	G	G	G	G	G	G	G	G	G	G	G	G	G	R	G	G	G	G	G	G	G	G	G	G	G	G	G	G	G	G	G	G	G	G	G	G
solcap_snp_sl_54883	1	87.5317	G	G	G	G	G	G	G	G	G	G	G	G	G	G	G	G	G	G	G	G	G	G	G	G	R	G	G	G	G	G	G	G	G	G	G	G	G	G	G	G	G	G	G	G	G	G	G
solcap_snp_sl_48338	1	87.6419	C	C	C	C	C	C	C	C	C	C	C	C	C	C	C	C	C	C	C	C	C	C	C	C	C	C	C	C	C	C	C	C	C	C	C	C	C	C	C	C	C	C	C	C	C	C	C
solcap_snp_sl_48336	1	87.643	G	G	G	G	G	G	G	G	G	G	G	G	G	G	G	G	G	G	G	G	G	G	G	G	G	G	G	G	G	G	G	G	G	G	G	G	G	G	G	G	G	G	G	G	G	G	G
C2_At2g15890_430_b	1	87.7983	T	T	T	T	T	T	T	T	T	T	T	T	T	T	T	T	T	T	T	T	T	T	T	T	W	T	T	T	T	T	T	T	T	T	T	T	T	T	T	T	T	T	T	T	T	T	T
solcap_snp_sl_13404	1	87.978	A	A	C	C	C	C	C	A	C	C	A	A	C	C	A	A	C	C	C	C	A	C	C	M	M	C	C	C	C	C	C	C	A	A	C	C	A	A	C	C	A	A	A	C	N	A	C
solcap_snp_sl_29388	1	87.9782	A	A	G	G	G	G	G	A	G	G	A	A	G	G	A	A	G	G	G	G	A	G	G	R	R	G	G	G	G	G	G	G	A	A	G	G	A	A	G	G	A	A	A	G	R	A	G
solcap_snp_sl_48274	1	87.9783	A	A	T	T	T	T	T	A	T	T	A	A	T	T	A	A	T	T	T	T	A	T	T	W	W	T	T	T	T	T	T	T	A	A	T	T	A	A	T	T	A	A	A	T	W	A	T
solcap_snp_sl_13402	1	87.9795	C	C	G	G	G	G	G	C	G	G	C	C	G	G	C	C	G	G	G	G	C	G	G	S	G	G	G	G	G	G	G	G	C	C	G	G	C	C	G	G	C	C	C	G	S	C	G
solcap_snp_sl_13401	1	87.9877	G	G	A	A	A	A	A	G	A	R	G	G	A	A	G	G	A	A	A	A	G	G	A	R	A	G	A	G	A	A	G	A	G	G	A	A	G	G	A	A	G	G	G	A	R	G	A
solcap_snp_sl_13399	1	88.0119	A	A	G	G	G	G	G	A	G	R	A	A	G	G	A	A	G	G	G	G	A	A	G	R	R	A	G	A	G	G	A	G	A	A	G	G	A	A	G	G	A	G	A	G	R	A	G
solcap_snp_sl_13398	1	88.0386	A	A	T	T	T	T	T	A	T	W	A	A	T	T	A	A	T	T	T	T	A	A	T	W	W	A	T	A	T	T	A	T	A	A	T	T	A	A	T	T	A	T	A	T	W	A	T
solcap_snp_sl_100892	1	88.0537	A	A	A	A	A	A	A	A	A	A	A	A	A	A	A	A	A	A	A	A	A	A	A	A	A	A	A	A	A	A	A	A	A	A	A	A	A	A	A	A	A	A	A	A	A	A	A
solcap_snp_sl_48255	1	88.0718	G	G	G	G	G	G	G	G	G	G	G	G	G	G	G	G	G	G	G	G	G	G	G	G	G	G	G	G	G	G	G	G	G	G	G	G	G	G	G	G	G	G	G	G	G	G	G
solcap_snp_sl_48243	1	88.1092	A	A	A	A	A	A	A	A	A	A	A	A	A	A	A	A	A	A	A	A	A	A	A	A	M	A	A	A	A	A	A	A	A	A	A	A	A	A	A	A	A	A	A	A	A	A	A
solcap_snp_sl_48237	1	88.1319	G	G	G	G	G	G	G	G	G	G	G	G	G	G	G	G	G	G	G	G	G	G	G	G	R	G	G	G	G	G	G	G	G	G	G	G	G	G	G	G	G	G	G	G	G	G	G
solcap_snp_sl_4283	1	88.2533	T	T	A	A	A	A	T	T	A	W	T	T	A	T	T	T	A	A	A	A	T	A	A	W	A	A	A	A	A	A	A	A	T	T	A	A	T	T	A	A	T	A	T	A	T	T	A
solcap_snp_sl_48209	1	88.2697	G	G	G	G	G	G	G	G	G	G	G	G	G	G	G	G	G	G	G	G	G	G	G	G	R	G	G	G	G	G	G	G	G	G	G	G	G	G	G	G	G	G	G	G	G	G	G
solcap_snp_sl_48181	1	88.4019	C	C	C	C	C	C	C	C	C	C	C	C	C	C	C	C	C	C	C	C	C	C	C	C	M	C	C	C	C	C	C	C	C	C	C	C	C	C	C	C	C	C	C	C	C	C	C
solcap_snp_sl_48179	1	88.418	G	G	G	G	G	G	G	G	G	G	G	G	G	G	G	G	G	G	G	G	G	G	G	G	R	G	G	G	G	G	G	G	G	G	G	G	G	G	G	G	G	G	G	G	G	G	G
SGN-U581692_snp378	1	88.4302	A	A	A	A	A	A	A	A	A	A	A	A	A	A	A	A	A	A	A	A	A	A	A	A	N	A	A	A	A	A	A	A	A	A	A	A	A	A	A	A	A	A	A	A	A	A	A
solcap_snp_sl_48151	1	88.5613	G	G	G	G	G	G	G	G	G	G	G	G	G	G	G	G	G	G	G	G	G	G	G	G	R	G	G	G	G	G	G	G	G	G	G	G	G	G	G	G	G	G	G	G	G	G	G
solcap_snp_sl_48133	1	88.6505	G	G	G	G	G	G	G	G	G	G	G	G	G	G	G	G	G	G	G	G	G	G	G	G	R	G	G	G	G	G	G	G	G	G	G	G	G	G	G	G	G	G	G	G	G	G	G
solcap_snp_sl_48121	1	88.6658	A	A	A	A	A	A	A	A	A	A	A	C	A	A	A	A	A	A	A	A	A	A	A	A	M	A	A	A	A	A	A	A	A	A	A	A	A	A	A	A	C	A	A	A	A	A	A
solcap_snp_sl_48117	1	88.7796	A	A	A	A	A	A	A	A	A	A	A	A	A	A	A	A	A	A	A	A	A	A	A	A	R	A	A	A	A	A	A	A	A	A	A	A	A	A	A	A	A	A	A	A	A	A	A
solcap_snp_sl_48115	1	88.7869	A	A	A	A	A	A	A	A	A	A	A	A	A	A	A	A	A	A	A	A	A	A	A	A	R	A	A	A	A	A	A	A	A	A	A	A	A	A	A	A	A	A	A	A	A	A	A
CL017046-0184	1	88.8652	A	A	A	A	A	A	A	A	A	A	A	A	A	A	A	A	A	A	A	A	A	A	A	A	A	A	A	A	A	A	A	A	A	A	A	A	A	A	A	A	A	A	A	A	A	A	A
CL009031-0566	1	88.8687	G	G	G	G	G	G	G	G	G	G	G	G	G	G	G	G	G	G	G	G	G	G	G	G	G	G	G	G	G	G	G	G	G	G	G	G	G	G	G	G	G	G	G	G	G	G	G
solcap_snp_sl_48097	1	88.8722	G	G	G	G	G	G	G	G	G	G	G	G	G	G	G	G	G	G	G	G	G	G	G	G	R	G	G	G	G	G	G	G	G	G	G	G	G	G	G	G	G	G	G	G	G	G	G
solcap_snp_sl_48077	1	88.9341	A	A	A	A	A	A	A	A	A	A	A	A	A	A	A	A	A	A	A	A	A	A	A	A	R	A	A	A	A	A	A	A	A	A	A	A	A	A	A	A	A	A	A	A	A	A	A
solcap_snp_sl_48043	1	89.1884	A	A	A	A	A	A	A	A	A	A	A	A	A	A	A	A	A	A	A	A	A	A	A	A	R	A	A	A	A	A	A	A	A	A	A	A	A	A	A	A	A	A	A	A	R	A	A
solcap_snp_sl_50683	1	89.2	G	G	G	G	G	G	G	G	G	G	G	G	G	G	G	G	G	G	G	G	G	G	G	G	R	G	G	G	G	G	G	G	G	G	G	G	G	G	G	G	G	G	G	G	R	G	G
SGN-U573826_snp1014_solcap_snp_sl_53877	1	89.2227	T	T	T	T	T	T	T	T	T	T	T	T	T	T	T	T	T	T	T	T	T	T	T	T	W	T	T	T	T	T	T	T	T	T	T	T	T	T	T	T	T	T	T	T	W	T	T
solcap_snp_sl_53871	1	89.2245	A	A	A	A	A	A	A	A	A	A	A	A	A	A	A	A	A	A	A	A	A	A	A	A	R	A	A	A	A	A	A	A	A	A	A	A	A	A	A	A	A	A	A	A	R	A	A
solcap_snp_sl_53870	1	89.2247	T	T	T	T	T	T	T	T	T	T	T	T	T	T	T	T	T	T	T	T	T	T	T	T	W	T	T	T	T	T	T	T	T	T	T	T	T	T	T	T	T	T	T	T	W	T	T
CL015665-0595	1	89.2399	A	A	A	A	A	A	A	A	A	A	A	A	A	A	A	A	A	A	A	A	A	A	A	A	A	A	A	A	A	A	A	A	A	A	A	A	A	A	A	A	A	A	A	A	A	A	A
solcap_snp_sl_53864	1	89.2518	A	A	A	A	A	A	A	A	A	A	A	A	A	A	A	A	A	A	A	A	A	A	A	A	G	A	A	A	A	A	A	A	A	A	A	A	A	A	A	A	A	A	A	A	R	A	A
solcap_snp_sl_53862	1	89.2541	A	A	A	A	A	A	A	A	A	A	A	A	A	A	A	A	A	A	A	A	A	A	A	A	R	A	A	A	A	A	A	A	A	A	A	A	A	A	A	A	A	A	A	A	R	A	A
SGN-U313729_snp305	1	89.2571	A	A	A	A	A	A	A	A	A	A	A	A	A	A	A	A	A	A	A	A	A	A	A	A	C	A	A	A	A	A	A	A	A	A	A	A	A	A	A	A	A	A	A	A	N	A	A
CL016082-0560	1	89.2725	G	G	G	G	G	G	G	G	G	G	G	G	G	G	G	G	G	G	G	G	G	G	G	G	R	G	G	G	G	G	G	G	G	G	G	G	G	G	G	G	G	G	G	G	R	G	G
solcap_snp_sl_53846	1	89.3	A	A	A	A	A	A	A	A	A	A	A	A	A	A	A	A	A	A	A	A	A	A	A	A	A	A	A	A	A	A	A	A	A	A	A	A	A	A	A	A	A	A	A	A	A	A	A
solcap_snp_sl_53812	1	89.407	A	A	A	A	A	A	A	A	A	A	A	A	A	A	A	A	A	A	A	A	A	A	A	A	R	A	A	A	A	A	A	A	A	A	A	A	A	A	A	A	A	A	A	A	A	A	A
SGN-U581283_snp1102_solcap_snp_sl_53749	1	89.6285	G	G	G	G	G	G	G	G	G	G	G	G	G	G	G	G	G	G	G	G	G	G	G	G	R	G	G	G	G	G	G	G	G	G	G	G	G	G	G	G	G	G	G	G	G	G	G
solcap_snp_sl_53743	1	89.6384	C	C	C	C	C	C	C	C	C	C	C	C	C	C	C	C	C	C	C	C	C	C	C	C	M	C	C	C	C	C	C	C	C	C	C	C	C	C	C	C	C	C	C	C	C	C	C
CL016160-0228	1	89.6543	G	G	G	G	G	G	G	G	G	G	G	G	G	G	G	G	G	G	G	G	G	G	G	G	G	G	G	G	G	G	G	G	G	G	G	G	G	G	G	G	G	G	G	G	G	G	G
SGN-U581138_snp1171_solcap_snp_sl_53721	1	89.7558	C	C	C	C	C	C	C	C	C	C	C	C	C	C	C	C	C	C	C	C	C	C	C	C	S	C	C	C	C	C	C	C	C	C	C	C	C	C	C	C	C	C	C	C	C	C	C
CL015806-0417_solcap_snp_sl_53692	1	89.8512	G	G	G	G	G	G	G	G	G	G	G	G	G	G	G	G	G	G	G	G	G	G	G	G	R	G	G	G	G	G	G	G	G	G	G	G	G	G	G	G	G	G	G	G	G	G	G
solcap_snp_sl_53671	1	89.9304	A	A	A	A	A	A	A	A	A	A	A	A	A	A	A	A	A	A	A	A	A	A	A	A	R	A	A	A	A	A	A	A	A	A	A	A	A	A	A	A	A	A	A	A	A	A	A
solcap_snp_sl_53654	1	89.9814	G	G	G	G	G	G	G	G	G	R	G	G	G	G	G	G	G	G	G	G	G	G	G	G	R	G	G	G	G	G	G	G	G	G	G	G	G	G	G	G	G	G	G	G	R	G	G
solcap_snp_sl_53630	1	90.0908	A	A	A	A	A	A	A	A	A	A	A	A	A	A	A	A	A	A	A	A	A	A	A	A	N	A	A	A	A	A	A	A	A	A	A	A	A	A	A	A	A	A	A	A	A	A	A
solcap_snp_sl_53612	1	90.1728	A	A	A	A	A	A	A	A	A	A	A	A	A	A	A	A	A	A	A	A	A	A	A	A	A	A	A	A	A	A	A	A	A	A	A	A	A	A	A	A	A	A	A	A	A	A	A
solcap_snp_sl_56930	2	0.331904	C	C	C	C	C	C	C	C	C	C	C	C	C	C	C	C	C	C	C	C	C	C	C	C	C	C	C	C	C	C	C	C	C	C	C	C	C	C	C	C	C	C	C	C	C	C	C
solcap_snp_sl_7396	2	0.681911	C	C	C	C	C	C	C	C	C	C	C	C	C	C	C	C	C	C	C	C	C	C	C	C	C	C	C	C	C	C	C	C	C	C	C	C	C	C	C	C	C	C	C	C	C	C	C
solcap_snp_sl_7398	2	1.51171	A	A	A	A	A	A	A	A	A	A	A	A	A	A	A	A	A	A	A	A	A	A	A	A	A	A	A	A	A	A	A	A	A	A	A	A	A	A	A	A	A	A	A	A	A	A	A
SL10205_435	2	1.5147	G	G	G	G	G	G	G	G	G	G	G	G	G	G	G	G	G	G	G	G	G	G	G	G	G	G	G	G	G	G	G	G	G	G	G	G	G	G	G	G	G	G	G	G	G	G	G
CL009078-0683	2	1.57962	T	T	T	T	T	T	T	T	T	T	T	T	T	T	T	T	T	T	T	T	T	T	T	T	T	T	T	T	T	T	T	T	T	T	T	T	T	T	T	T	T	T	T	T	T	T	T
SL10351_878	2	1.57975	A	A	A	A	A	A	A	A	A	A	A	A	A	A	A	A	A	A	A	A	A	A	A	A	A	A	A	A	A	A	A	A	A	A	A	A	A	A	A	A	A	A	A	A	A	A	A
solcap_snp_sl_101036	2	1.57978	T	T	T	T	T	T	T	T	T	T	T	T	T	T	T	T	T	T	T	T	T	T	T	T	T	T	T	T	T	T	T	T	T	T	T	T	T	T	T	T	T	T	T	T	T	T	T
solcap_snp_sl_19822	2	1.58011	A	A	G	A	A	R	A	A	A	A	A	G	A	A	A	A	A	A	A	A	A	G	A	A	G	A	A	G	A	A	A	A	A	A	A	G	A	A	A	A	G	A	A	A	A	A	A
solcap_snp_sl_56940	2	2.05406	A	A	A	A	A	A	A	A	A	A	A	A	A	A	A	A	A	A	A	A	A	A	A	A	A	A	A	A	A	A	A	A	A	A	A	A	A	A	A	A	A	A	A	A	A	A	A
solcap_snp_sl_7408	2	2.06993	A	A	A	A	A	A	A	A	A	A	A	A	A	A	A	A	A	A	A	A	A	A	A	A	A	A	A	A	A	A	A	A	A	A	A	A	A	A	A	A	A	A	A	A	A	A	A
solcap_snp_sl_56941	2	2.07818	A	A	A	A	A	A	A	A	A	A	A	A	A	A	A	A	A	A	A	A	A	A	A	A	A	A	A	A	A	A	A	A	A	A	A	A	A	A	A	A	A	A	A	A	A	A	A
solcap_snp_sl_7409	2	2.08805	G	G	G	G	G	G	G	G	G	G	G	G	G	G	G	G	G	G	G	G	G	G	G	G	G	G	G	G	G	G	G	G	G	G	G	G	G	G	G	G	G	G	G	G	G	G	G
solcap_snp_sl_56942	2	2.08806	G	G	G	G	G	G	G	G	G	G	G	G	G	G	G	G	G	G	G	G	G	G	G	G	G	G	G	G	G	G	G	G	G	G	G	G	G	G	G	G	G	G	G	G	G	G	G
solcap_snp_sl_56943	2	2.08812	A	A	A	A	A	A	A	A	A	A	A	A	A	A	A	A	A	A	A	A	A	A	A	A	A	A	A	A	A	A	A	A	A	A	A	A	A	A	A	A	A	A	A	A	A	A	A
solcap_snp_sl_7410	2	2.30977	G	A	A	G	A	A	G	A	G	R	G	A	A	G	A	A	A	A	A	G	A	A	A	R	A	A	A	A	A	A	A	G	A	G	G	A	A	A	A	A	A	A	A	A	A	A	A
solcap_snp_sl_44550	2	6.1384	A	A	A	A	A	A	A	A	A	A	A	A	A	A	A	A	A	A	A	A	A	A	A	A	A	A	A	A	A	A	A	A	A	A	A	A	A	A	A	A	A	A	A	A	A	A	A
solcap_snp_sl_28320	2	6.13959	A	A	A	A	A	A	A	A	A	A	A	A	A	A	A	A	A	A	A	A	A	A	A	A	A	A	A	A	A	A	A	A	A	A	A	A	A	A	A	A	A	A	A	A	A	A	A
solcap_snp_sl_2559	2	6.28323	A	A	A	A	A	A	A	A	A	A	A	A	A	A	A	A	A	A	A	A	A	A	A	A	A	A	A	A	A	A	A	A	A	A	A	A	A	A	A	A	A	A	A	A	A	A	A
solcap_snp_sl_17448	2	6.35524	A	A	T	A	A	T	A	A	A	A	A	T	A	A	A	A	A	A	A	A	A	T	A	A	T	A	A	T	A	A	A	A	A	A	A	T	A	A	A	A	T	A	A	T	T	T	T
solcap_snp_sl_2561	2	6.51923	A	A	A	A	A	A	A	A	A	A	A	A	A	A	A	A	A	A	A	A	A	A	A	A	A	A	A	A	A	A	A	A	A	A	A	A	A	A	A	A	A	A	A	A	A	A	A
solcap_snp_sl_2562	2	6.56764	G	G	G	G	G	G	G	G	G	G	G	G	G	G	G	G	G	G	G	G	G	G	G	G	G	G	G	G	G	G	G	G	G	G	G	G	G	G	G	G	G	G	G	G	G	G	G
solcap_snp_sl_2563	2	6.57041	A	A	A	A	A	A	A	A	A	A	A	A	A	A	A	A	A	A	A	A	A	A	A	A	A	A	A	A	A	A	A	A	A	A	A	A	A	A	A	A	A	A	A	A	A	A	A
solcap_snp_sl_2564	2	6.57225	C	C	C	C	C	C	C	C	C	C	C	C	C	C	C	C	C	C	C	C	C	C	C	C	C	C	C	C	C	C	C	C	C	C	C	C	C	C	C	C	C	C	C	C	C	C	C
solcap_snp_sl_2565	2	6.58005	T	T	T	T	T	T	T	T	T	T	T	T	T	T	T	T	T	T	T	T	T	T	T	T	T	T	T	T	T	T	T	T	T	T	T	T	T	T	T	T	T	T	T	T	T	T	T
solcap_snp_sl_2566	2	6.58029	A	A	A	A	A	A	A	A	A	A	A	A	A	A	A	A	A	A	A	A	A	A	A	A	A	A	A	A	A	A	A	A	A	A	A	A	A	A	A	N	A	A	A	A	A	A	A
solcap_snp_sl_2570	2	6.59725	A	A	A	A	A	A	A	A	A	A	A	A	A	A	A	A	A	A	A	A	A	A	A	A	A	A	A	A	A	A	A	A	A	A	A	A	A	A	A	A	A	A	A	A	A	A	A
solcap_snp_sl_2571	2	6.59729	A	A	A	A	A	A	A	A	A	A	A	A	A	A	A	A	A	A	A	A	A	A	A	A	A	A	A	A	A	A	A	A	A	A	A	A	A	A	A	A	A	A	A	A	A	A	A
solcap_snp_sl_2572	2	6.59983	A	A	A	A	A	A	A	A	A	A	A	A	A	A	A	A	A	A	A	A	A	A	A	A	A	A	A	A	A	A	A	A	A	A	A	A	A	A	A	A	A	A	A	A	A	A	A
solcap_snp_sl_2573	2	6.60315	G	G	G	G	G	G	G	G	G	G	G	G	G	G	G	G	G	G	G	G	G	G	G	G	G	G	G	G	G	G	G	G	G	G	G	G	G	G	G	G	G	G	G	G	G	G	G
solcap_snp_sl_44555	2	6.61008	G	G	G	G	G	G	G	G	G	G	G	G	G	G	G	G	G	G	G	G	G	G	G	G	G	G	G	G	G	G	G	G	G	G	G	G	G	G	G	G	G	G	G	G	G	G	G
solcap_snp_sl_2575	2	6.61024	A	A	A	A	A	A	A	A	A	A	A	A	A	A	A	A	A	A	A	A	A	A	A	A	A	A	A	A	A	A	A	A	A	A	A	A	A	A	A	A	A	A	A	A	A	A	A
solcap_snp_sl_44556	2	6.61158	A	A	A	A	A	A	A	A	A	A	A	A	A	A	A	A	A	A	A	A	A	A	A	A	A	A	A	A	A	A	A	A	A	A	A	A	A	A	A	A	A	A	A	A	A	A	A
solcap_snp_sl_2580	2	6.91216	A	A	A	A	A	A	A	A	A	A	A	A	A	A	A	A	A	A	A	A	A	A	A	A	A	A	A	A	A	A	A	A	A	A	A	A	A	A	A	A	A	A	A	A	A	A	A
solcap_snp_sl_2590	2	6.94168	A	A	A	A	A	A	A	A	A	A	A	A	A	A	A	A	A	A	A	A	A	A	A	A	A	A	A	A	A	A	A	A	A	A	A	A	A	A	A	A	A	A	A	A	A	A	A
solcap_snp_sl_2591	2	6.94169	A	A	A	A	A	A	A	A	A	A	A	A	A	A	A	A	A	A	A	A	A	A	A	A	A	A	A	A	A	A	A	A	A	A	A	A	A	A	A	A	A	A	A	A	A	A	A
solcap_snp_sl_2592	2	7.19723	A	A	A	A	A	A	A	A	A	A	A	A	A	A	A	A	A	A	A	A	A	A	A	A	A	A	A	A	A	A	A	A	A	A	A	A	A	A	A	A	A	A	A	A	A	A	A
solcap_snp_sl_28328	2	7.83106	G	G	G	G	G	G	G	G	G	G	G	G	G	G	G	G	G	G	G	G	G	G	G	G	G	G	G	G	G	G	G	G	G	G	G	G	G	G	G	G	G	G	G	G	G	G	G
solcap_snp_sl_28329	2	7.84753	A	A	A	A	A	A	A	A	A	A	A	A	A	A	A	A	A	A	A	A	A	A	A	A	A	A	A	A	A	A	A	A	A	A	A	A	A	A	A	A	A	A	A	A	A	A	A
solcap_snp_sl_28335	2	8.13885	G	G	G	G	G	G	G	G	G	G	G	G	G	G	G	G	G	G	G	G	G	G	G	G	G	G	G	G	G	G	G	G	G	G	G	G	G	G	G	G	G	G	G	G	G	G	G
solcap_snp_sl_28337	2	8.8533	G	G	G	G	G	G	G	G	G	G	G	G	G	G	G	G	G	G	G	G	G	G	G	G	G	G	G	G	G	G	G	G	G	G	G	G	G	G	G	G	G	G	G	G	G	G	G
solcap_snp_sl_28338	2	8.85342	A	A	A	A	A	A	A	A	A	A	A	A	A	A	A	A	A	A	A	A	A	A	A	A	A	A	A	A	A	A	A	A	A	A	A	A	A	A	A	A	A	A	A	A	A	A	A
solcap_snp_sl_44564	2	9.17239	A	A	A	A	A	A	A	A	A	A	A	A	A	A	A	A	A	A	A	A	A	A	A	A	A	A	A	A	A	A	A	A	A	A	A	A	A	A	A	A	A	A	A	A	A	A	A
solcap_snp_sl_2600	2	9.17443	G	G	G	G	G	G	G	G	G	G	G	G	G	G	G	G	G	G	G	G	G	G	G	G	G	G	G	G	G	G	G	G	G	G	G	G	G	G	G	G	G	G	G	G	G	G	G
solcap_snp_sl_2603	2	9.18116	G	G	G	G	G	G	G	G	G	G	G	G	G	G	G	G	G	G	G	G	G	G	G	G	G	G	G	G	G	G	G	G	G	G	G	G	G	G	G	G	G	G	G	G	G	G	G
solcap_snp_sl_28340	2	9.57629	G	G	G	G	G	G	G	G	G	G	G	G	G	G	G	G	G	G	G	G	G	G	G	G	G	G	G	G	G	G	G	G	G	G	G	G	G	G	G	G	G	G	G	G	G	G	G
solcap_snp_sl_2604	2	9.57762	A	A	A	A	A	A	A	A	A	A	A	A	A	A	A	A	A	A	A	A	A	A	A	A	A	A	A	A	A	A	A	A	A	A	A	A	A	A	A	A	A	A	A	A	A	A	A
solcap_snp_sl_28343	2	9.86687	G	G	G	G	G	G	G	G	G	G	G	G	G	G	G	G	G	G	G	G	G	G	G	G	G	G	G	G	G	G	G	G	G	G	G	G	G	G	G	G	G	G	G	G	G	G	G
solcap_snp_sl_2606	2	10.4226	A	A	A	A	A	A	A	A	A	A	A	A	A	A	A	A	A	A	A	A	A	A	A	A	A	A	A	A	A	A	A	A	A	A	A	A	A	A	A	A	A	A	A	A	A	A	A
solcap_snp_sl_2607	2	10.4233	T	T	T	T	T	T	T	T	T	T	T	T	T	T	T	T	T	T	T	T	T	T	T	T	T	T	T	T	T	T	T	T	T	T	T	T	T	T	T	T	T	T	T	T	T	T	T
solcap_snp_sl_6260	2	10.9836	G	G	G	G	G	G	G	G	G	G	G	G	G	G	G	G	G	G	G	G	G	G	G	G	G	G	G	G	G	G	G	G	G	G	G	G	G	G	G	G	G	G	G	G	G	G	G
solcap_snp_sl_6259	2	10.9837	A	A	A	A	A	A	A	A	A	A	A	A	A	A	A	A	A	A	A	A	A	A	A	A	A	A	A	A	A	A	A	A	A	A	A	A	A	A	A	A	A	A	A	A	A	A	A
solcap_snp_sl_6255	2	11.0418	A	G	A	A	G	R	A	G	A	R	A	A	G	A	G	A	G	G	G	A	G	A	G	R	A	G	G	A	G	G	G	A	G	A	A	A	G	A	G	G	A	G	A	A	A	A	A
solcap_snp_sl_6253	2	11.0432	G	G	G	G	G	G	G	G	G	G	G	G	G	G	G	G	G	G	G	G	G	G	G	G	G	G	G	G	G	G	G	G	G	G	G	G	G	G	G	G	G	G	G	G	G	G	G
solcap_snp_sl_6249	2	11.083	A	A	A	A	A	A	A	A	A	A	A	A	A	A	A	A	A	A	A	A	A	A	A	A	A	A	A	A	A	A	A	A	A	A	A	A	A	A	A	A	A	A	A	A	A	A	A
solcap_snp_sl_6247	2	11.0833	G	G	G	G	G	G	G	G	G	G	G	G	G	G	G	G	G	G	G	G	G	G	G	G	G	G	G	G	G	G	G	G	G	G	G	G	G	G	G	G	G	G	G	G	G	G	G
solcap_snp_sl_31198	2	11.0839	C	C	C	C	C	C	C	C	C	C	C	C	C	C	C	C	C	C	C	C	C	C	C	C	C	C	C	C	C	C	C	C	C	C	C	C	C	C	C	C	C	C	C	C	C	C	C
solcap_snp_sl_31196	2	11.5607	G	G	G	G	G	G	G	G	G	G	G	G	G	G	G	G	G	G	G	G	G	G	G	G	G	G	G	G	G	G	G	G	G	G	G	G	G	G	G	G	G	G	G	G	G	G	G
solcap_snp_sl_6240	2	12.0142	A	A	A	A	A	A	A	A	A	A	A	A	A	A	A	A	A	A	A	A	A	A	A	A	A	A	A	A	A	A	A	A	A	A	A	A	A	A	A	A	A	A	A	A	A	A	A
solcap_snp_sl_6239	2	12.0163	G	G	G	G	G	G	G	G	G	G	G	G	G	G	G	G	G	G	G	G	G	G	G	G	G	G	G	G	G	G	G	G	G	G	G	G	G	G	G	G	G	G	G	G	G	G	G
solcap_snp_sl_6238	2	12.0924	C	C	C	C	C	C	C	C	C	C	C	C	C	C	C	C	C	C	C	C	C	C	C	C	C	C	C	C	C	C	C	C	C	C	C	C	C	C	C	C	C	C	C	C	C	C	C
solcap_snp_sl_31193	2	12.2783	A	A	A	A	A	A	A	A	A	A	A	A	A	A	A	A	A	A	A	A	A	A	A	A	A	A	A	A	A	A	A	A	A	A	A	A	A	A	A	A	A	A	A	A	A	A	A
solcap_snp_sl_31192	2	12.922	G	G	G	G	G	G	G	G	G	G	G	G	G	G	G	G	G	G	G	G	G	G	G	G	G	G	G	G	G	G	G	G	G	G	G	G	G	G	G	G	G	G	G	G	G	G	G
solcap_snp_sl_31191	2	12.922	A	A	A	A	A	A	A	A	A	A	A	A	A	A	A	A	A	A	A	A	A	A	A	A	A	A	A	A	A	A	A	A	A	A	A	A	A	A	A	A	A	A	A	A	A	A	A
solcap_snp_sl_31190	2	12.9221	A	A	A	A	A	A	A	A	A	A	A	A	A	A	A	A	A	A	A	A	A	A	A	A	A	A	A	A	A	A	A	A	A	A	A	A	A	A	A	A	A	A	A	A	A	A	A
solcap_snp_sl_31189	2	12.9407	G	G	G	G	G	G	G	G	G	G	G	G	G	G	G	G	G	G	G	G	G	G	G	G	G	G	G	G	G	G	G	G	G	G	G	G	G	G	G	G	G	G	G	G	G	G	G
solcap_snp_sl_6233	2	13.0109	G	G	G	G	G	G	G	G	G	G	G	G	G	G	G	G	G	G	G	G	G	G	G	G	G	G	G	G	G	G	G	G	G	G	G	G	G	G	G	G	G	G	G	G	G	G	G
solcap_snp_sl_53126	2	13.1042	A	A	A	A	A	A	A	A	A	A	A	A	A	A	A	A	A	A	A	A	A	A	A	A	A	A	A	A	A	A	A	A	A	A	A	A	A	A	A	A	A	A	A	A	A	A	A
solcap_snp_sl_6229	2	13.1349	A	A	A	A	A	A	A	A	A	A	A	A	A	A	A	A	A	A	A	A	A	A	A	A	A	A	A	A	A	A	A	A	A	A	A	A	A	A	A	A	A	A	A	A	A	A	A
solcap_snp_sl_6228	2	13.135	G	G	G	G	G	G	G	G	G	G	G	G	G	G	G	G	G	G	G	G	G	G	G	G	G	G	G	G	G	G	G	G	G	G	G	G	G	G	G	G	G	G	G	G	G	G	G
solcap_snp_sl_6227	2	13.135	G	G	G	G	G	G	G	G	G	G	G	G	G	G	G	G	G	G	G	G	G	G	G	G	G	G	G	G	G	G	G	G	G	G	G	G	G	G	G	G	G	G	G	G	G	G	G
solcap_snp_sl_6226	2	13.2229	A	A	A	A	A	A	A	A	A	A	A	A	A	A	A	A	A	A	A	A	A	A	A	A	A	A	A	A	A	A	A	A	A	A	A	A	A	A	A	A	A	A	A	A	A	A	A
solcap_snp_sl_31184	2	13.2361	G	G	G	G	G	G	G	G	G	G	G	G	G	G	G	G	G	G	G	G	G	G	G	G	G	G	G	G	G	G	G	G	G	G	G	G	G	G	G	G	G	G	G	G	G	G	G
solcap_snp_sl_6221	2	13.3299	C	C	C	C	C	C	C	C	C	C	C	C	C	C	C	C	C	C	C	C	C	C	C	C	C	C	C	C	C	C	C	C	C	C	C	C	C	C	C	C	C	C	C	C	C	C	C
solcap_snp_sl_31179	2	13.4225	G	G	G	G	G	G	G	G	G	G	G	G	G	G	G	G	G	G	G	G	G	G	G	G	G	G	G	G	G	G	G	G	G	G	G	G	G	G	G	G	G	G	G	G	G	G	G
solcap_snp_sl_6206	2	13.4292	G	G	G	G	G	G	G	G	G	G	G	G	G	G	G	G	G	G	G	G	G	G	G	G	G	G	G	G	G	G	G	G	G	G	G	G	G	G	G	G	G	G	G	G	G	G	G
solcap_snp_sl_6203	2	13.5828	C	C	C	C	C	C	C	C	C	C	C	C	C	C	C	C	C	C	C	C	C	C	C	C	C	C	C	C	C	C	C	C	C	C	C	C	C	C	C	C	C	C	C	C	C	C	C
solcap_snp_sl_6202	2	13.877	A	A	A	A	A	A	A	A	A	A	A	A	A	A	A	A	A	A	A	A	A	A	A	A	A	A	A	A	A	A	A	A	A	A	A	A	A	A	A	A	A	A	A	A	A	A	A
solcap_snp_sl_6201	2	13.8771	A	A	A	A	A	A	A	A	A	A	A	A	A	A	A	A	A	A	A	A	A	A	A	A	A	A	A	A	A	A	A	A	A	A	A	A	A	A	A	A	A	A	A	A	A	A	A
solcap_snp_sl_6199	2	13.8859	A	A	A	A	A	A	A	A	A	A	A	A	A	A	A	A	A	A	A	A	A	A	A	A	A	A	A	A	A	A	A	A	A	A	A	A	A	A	A	A	A	A	A	A	A	A	A
solcap_snp_sl_6196	2	13.9052	G	C	G	G	G	G	G	G	G	G	G	G	C	G	C	G	C	G	G	G	C	G	C	S	G	G	G	G	G	G	G	G	C	G	G	G	C	G	G	G	G	G	G	G	G	G	G
solcap_snp_sl_6195	2	13.9054	G	G	G	G	G	G	G	G	G	G	G	G	G	G	G	G	G	G	G	G	G	G	G	G	G	G	G	G	G	G	G	G	G	G	G	G	G	G	G	G	G	G	G	G	G	G	G
solcap_snp_sl_6194	2	13.9055	A	A	A	A	A	A	A	A	A	A	A	A	A	A	A	A	A	A	A	A	A	A	A	A	A	A	A	A	A	A	A	A	A	A	A	A	A	A	A	A	A	A	A	A	A	A	A
solcap_snp_sl_31177	2	13.9073	G	G	G	G	G	G	G	G	G	G	G	G	G	G	G	G	G	G	G	G	G	G	G	G	G	G	G	G	G	G	G	G	G	G	G	G	G	G	G	G	G	G	G	G	G	G	G
solcap_snp_sl_6192	2	13.9085	A	A	A	A	A	A	A	A	A	A	A	A	A	A	A	A	A	A	A	A	A	A	A	A	A	A	A	A	A	A	A	A	A	A	A	A	A	A	A	A	A	A	A	A	A	A	A
solcap_snp_sl_6190	2	13.95	G	G	G	G	G	G	G	G	G	G	G	G	G	G	G	G	G	G	G	G	G	G	G	G	G	G	G	G	G	G	G	G	G	G	G	G	G	G	G	G	G	G	G	G	G	G	G
solcap_snp_sl_6189	2	13.9501	A	A	A	A	A	A	A	A	A	A	A	A	A	A	A	A	A	A	A	A	A	A	A	A	A	A	A	A	A	A	A	A	A	A	A	A	A	A	A	A	A	A	A	A	A	A	A
solcap_snp_sl_6186	2	14.0136	C	C	C	C	C	C	C	C	C	C	C	C	C	C	C	C	C	C	C	C	C	C	C	C	C	C	C	C	C	C	C	C	C	C	C	C	C	C	C	C	C	C	C	C	C	C	C
solcap_snp_sl_6185	2	14.0167	A	A	A	A	A	A	A	A	A	A	A	A	A	A	A	A	A	A	A	A	A	A	A	A	A	A	A	A	A	A	A	A	A	A	A	A	A	A	A	A	A	A	A	A	A	A	A
solcap_snp_sl_6184	2	14.0173	A	A	A	A	A	A	A	A	A	A	A	A	A	A	A	A	A	A	A	A	A	A	A	A	A	A	A	A	A	A	A	A	A	A	A	A	A	A	A	A	A	A	A	A	A	A	A
solcap_snp_sl_6183	2	14.0418	A	A	A	A	A	A	A	A	A	A	A	A	A	A	A	A	A	A	A	A	A	A	A	A	A	A	A	A	A	A	A	A	A	A	A	A	A	A	A	A	A	A	A	A	A	A	A
solcap_snp_sl_53120	2	14.07	A	A	A	A	A	A	A	A	A	A	A	A	A	A	A	A	A	A	A	A	A	A	A	A	A	A	A	A	A	A	A	A	A	A	A	A	A	A	A	A	A	A	A	A	A	A	A
solcap_snp_sl_6180	2	14.294	A	A	A	A	A	A	A	A	A	A	A	A	A	A	A	A	A	A	A	A	A	A	A	A	A	A	A	A	A	A	A	A	A	A	A	A	A	A	A	A	A	A	A	A	A	A	A
solcap_snp_sl_6177	2	14.3327	A	A	A	A	A	A	A	A	A	A	A	A	A	A	A	A	A	A	A	A	A	A	A	A	A	A	A	A	A	A	A	A	A	A	A	A	A	A	A	A	A	A	A	A	A	A	A
solcap_snp_sl_6176	2	14.3327	G	G	G	G	G	G	G	G	G	G	G	G	G	G	G	G	G	G	G	G	G	G	G	G	G	G	G	G	G	G	G	G	G	G	G	G	G	G	G	G	G	G	G	G	G	G	G
solcap_snp_sl_26911	2	14.8408	A	A	A	A	A	A	A	A	A	A	A	A	A	A	A	A	A	A	A	A	A	A	A	A	A	A	A	A	A	A	A	A	A	A	A	A	A	A	A	A	A	A	A	A	A	A	A
solcap_snp_sl_1379	2	14.9811	A	A	A	A	A	A	A	A	A	A	A	A	A	A	A	A	A	A	A	A	A	A	A	A	A	A	A	A	A	A	A	A	A	A	A	A	A	A	A	A	A	A	A	A	A	A	A
solcap_snp_sl_1380	2	14.9833	G	G	G	G	G	G	G	G	G	G	G	G	G	G	G	G	G	G	G	G	G	G	G	G	G	G	G	G	G	G	G	G	G	G	G	G	G	G	G	G	G	G	G	G	G	G	G
solcap_snp_sl_40819	2	14.9834	A	A	A	A	A	A	A	A	A	A	A	A	A	A	A	A	A	A	A	A	A	A	A	A	A	A	A	A	A	A	A	A	A	A	A	A	A	A	A	A	A	A	A	A	A	A	A
solcap_snp_sl_1381	2	14.9835	C	C	C	C	C	C	C	C	C	C	C	C	C	C	C	C	C	C	C	C	C	C	C	C	C	C	C	C	C	C	C	C	C	C	C	C	C	C	C	C	C	C	C	C	C	C	C
solcap_snp_sl_1382	2	14.9836	G	G	G	G	G	G	G	G	G	G	G	G	G	G	G	G	G	G	G	G	G	G	G	G	G	G	G	G	G	G	G	G	G	G	G	G	G	G	G	G	G	G	G	G	G	G	G
solcap_snp_sl_1383	2	14.9844	G	G	G	G	G	G	G	G	G	G	G	G	G	G	G	G	G	G	G	G	G	G	G	G	G	G	G	G	G	G	G	G	G	G	G	G	G	G	G	G	G	G	G	G	G	G	G
solcap_snp_sl_1384	2	14.9861	A	A	A	A	A	A	A	A	A	A	A	A	A	A	A	A	A	A	A	A	A	A	A	A	A	A	A	A	A	A	A	A	A	A	A	A	A	A	A	A	A	A	A	A	A	A	A
solcap_snp_sl_1385	2	14.9861	A	A	A	A	A	A	A	A	A	A	A	A	A	A	A	A	A	A	A	A	A	A	A	A	A	A	A	A	A	A	A	A	A	A	A	A	A	A	A	A	A	A	A	A	A	A	A
solcap_snp_sl_1386	2	15.1284	A	A	A	A	A	A	A	A	A	A	A	A	A	A	A	A	A	A	A	A	A	A	A	A	A	A	A	A	A	A	A	A	A	A	A	A	A	A	A	A	A	A	A	A	A	A	A
solcap_snp_sl_40820	2	15.129	A	A	A	A	A	A	A	A	A	A	A	A	A	A	A	A	A	A	A	A	A	A	A	A	A	A	A	A	A	A	A	A	A	A	A	A	A	A	A	A	A	A	A	A	A	A	A
solcap_snp_sl_40823	2	15.1833	A	A	A	A	A	A	A	A	A	A	A	A	A	A	A	A	A	A	A	A	A	A	A	A	A	A	A	A	A	A	A	A	A	A	A	A	A	A	A	A	A	A	A	A	A	A	A
solcap_snp_sl_5885	2	15.3848	G	G	G	G	G	G	G	G	G	G	G	G	G	G	G	G	G	G	G	G	G	G	G	G	G	G	G	G	G	G	G	G	G	G	G	G	G	G	G	G	G	G	G	G	G	G	G
solcap_snp_sl_31002	2	15.3849	A	A	A	A	A	A	A	A	A	A	A	A	A	A	A	A	A	A	A	A	A	A	A	A	A	A	A	A	A	A	A	A	A	A	A	A	A	A	A	A	A	A	A	A	A	A	A
solcap_snp_sl_52609	2	15.4022	A	A	A	A	A	A	A	A	A	A	A	A	A	A	A	A	A	A	A	A	A	A	A	A	A	A	A	A	A	A	A	A	A	A	A	A	A	A	A	A	A	A	A	A	A	A	A
solcap_snp_sl_52608	2	15.4153	T	T	T	T	T	T	T	T	T	T	T	T	T	T	T	T	T	T	T	T	T	T	T	T	T	T	T	T	T	T	T	T	T	T	T	T	T	T	T	T	T	T	T	T	T	T	T
solcap_snp_sl_5884	2	15.4224	G	G	G	G	G	G	G	G	G	G	G	G	G	G	G	G	G	G	G	G	G	G	G	G	G	G	G	G	G	G	G	G	G	G	G	G	G	G	G	G	G	G	G	G	G	G	G
solcap_snp_sl_5883	2	15.4236	G	G	G	G	G	G	G	G	G	G	G	G	G	G	G	G	G	G	G	G	G	G	G	G	G	G	G	G	G	G	G	G	G	G	G	G	G	G	G	G	G	G	G	G	G	G	G
solcap_snp_sl_5882	2	15.4969	A	A	A	A	A	A	A	A	A	A	A	A	A	A	A	A	A	A	A	A	A	A	A	A	A	A	A	A	A	A	A	A	A	A	A	A	A	A	A	A	A	A	A	A	A	A	A
solcap_snp_sl_5881	2	15.4969	C	C	C	C	C	C	C	C	C	C	C	C	C	C	C	C	C	C	C	C	C	C	C	C	C	C	C	C	C	C	C	C	C	C	C	C	C	C	C	C	C	C	C	C	C	C	C
solcap_snp_sl_5879	2	15.504	G	G	G	G	G	G	G	G	G	G	G	G	G	G	G	G	G	G	G	G	G	G	G	G	G	G	G	G	G	G	G	G	G	G	G	G	G	G	G	G	G	G	G	G	G	G	G
solcap_snp_sl_5875	2	15.5725	C	C	C	C	C	C	C	C	C	C	C	C	C	C	C	C	C	C	C	C	C	C	C	C	C	C	C	C	C	C	C	C	C	C	C	C	C	C	C	C	C	C	C	C	C	C	C
solcap_snp_sl_5872	2	15.6311	G	G	G	G	G	G	G	G	G	G	G	G	G	G	G	G	G	G	G	G	G	G	G	G	G	G	G	G	G	G	G	G	G	G	G	G	G	G	G	G	G	G	G	G	G	G	G
solcap_snp_sl_5871	2	15.6311	A	A	A	A	A	A	A	A	A	A	A	A	A	A	A	A	A	A	A	A	A	A	A	A	A	A	A	A	A	A	A	A	A	A	A	A	A	A	A	A	A	A	A	A	A	A	A
solcap_snp_sl_69276	2	15.6984	C	C	C	C	C	C	C	C	C	C	C	C	C	C	C	C	C	C	C	C	C	C	C	C	C	C	C	C	C	C	C	C	C	C	C	C	C	C	C	C	C	C	C	C	C	C	C
solcap_snp_sl_11572	2	15.6993	A	A	A	A	A	A	A	A	A	A	A	A	A	A	A	A	A	A	A	A	A	A	A	A	A	A	A	A	A	A	A	A	A	A	A	A	A	A	A	A	A	A	A	A	A	A	A
solcap_snp_sl_69274	2	15.6997	A	A	A	A	A	A	A	A	A	A	A	A	A	A	A	A	A	A	A	A	A	A	A	A	A	A	A	A	A	A	A	A	A	A	A	A	A	A	A	A	A	A	A	A	A	A	A
solcap_snp_sl_11569	2	15.6999	T	T	T	T	T	T	T	T	T	T	T	T	T	T	T	T	T	T	T	T	T	T	T	T	T	T	T	T	T	T	T	T	T	T	T	T	T	T	T	T	T	T	T	T	T	T	T
solcap_snp_sl_32184	2	15.7646	G	G	G	G	G	G	G	G	G	G	G	G	G	G	G	G	G	G	G	G	G	G	G	G	G	G	G	G	G	G	G	G	G	G	G	G	G	G	G	G	G	G	G	G	G	G	G
solcap_snp_sl_32181	2	15.8176	G	G	G	G	G	G	G	G	G	G	G	G	G	G	G	G	G	G	G	G	G	G	G	G	G	G	G	G	G	G	G	G	G	G	G	G	G	G	G	G	G	G	G	G	G	G	G
solcap_snp_sl_7418	2	16.0124	G	G	G	G	G	G	G	G	G	G	G	G	G	G	G	G	G	G	G	G	G	G	G	G	G	G	G	G	G	G	G	G	G	G	G	G	G	G	G	G	G	G	G	G	G	G	G
solcap_snp_sl_7416	2	16.1888	T	T	T	T	T	T	T	T	T	T	T	T	T	T	T	T	T	T	T	T	T	T	T	T	T	T	T	T	T	T	T	T	T	T	T	T	T	T	T	T	T	T	T	T	T	T	T
solcap_snp_sl_56944	2	16.5776	T	T	T	T	T	T	T	T	T	T	T	T	T	T	T	T	T	T	T	T	T	T	T	T	T	T	T	T	T	T	T	T	T	T	T	T	T	T	T	T	T	T	T	T	T	T	T
solcap_snp_sl_32178	2	16.5778	G	G	G	G	G	G	G	G	G	G	G	G	G	G	G	G	G	G	G	G	G	G	G	G	G	G	G	G	G	G	G	G	G	G	G	G	G	G	G	G	G	G	G	G	G	G	G
solcap_snp_sl_7413	2	16.5845	A	A	A	A	A	A	A	A	A	A	A	A	A	A	A	A	A	A	A	A	A	A	A	A	A	A	A	A	A	A	A	A	A	A	A	A	A	A	A	A	A	A	A	A	A	A	A
solcap_snp_sl_5308	2	17.4786	A	A	A	A	A	A	A	A	A	A	A	A	A	A	A	A	A	A	A	A	A	A	A	A	A	A	A	A	A	A	A	A	A	A	A	A	A	A	A	A	A	A	A	A	A	A	A
Le005962_147	2	17.4791	A	A	A	A	A	A	A	A	A	A	A	A	A	A	A	A	A	A	A	A	A	A	A	A	A	A	A	A	A	A	A	A	A	A	A	A	A	A	A	A	A	A	A	A	A	A	A
solcap_snp_sl_30414	2	17.6305	A	A	A	A	A	A	A	A	A	A	A	A	A	A	A	A	A	A	A	A	A	A	A	A	A	A	A	A	A	A	A	A	A	A	A	A	A	A	A	A	A	A	A	A	A	A	A
solcap_snp_sl_5306	2	17.6306	G	G	G	G	G	G	G	G	G	G	G	G	G	G	G	G	G	G	G	G	G	G	G	G	G	G	G	G	G	G	G	G	G	G	G	G	G	G	G	G	G	G	G	G	G	G	G
solcap_snp_sl_30413	2	17.6323	G	G	G	G	G	G	G	G	G	G	G	G	G	G	G	G	G	G	G	G	G	G	G	G	G	G	G	G	G	G	G	G	G	G	G	G	G	G	G	G	G	G	G	G	G	G	G
solcap_snp_sl_30412	2	17.6325	A	A	A	A	A	A	A	A	A	A	A	A	A	A	A	A	A	A	A	A	A	A	A	A	A	A	A	A	A	A	A	A	A	A	A	A	A	A	A	A	A	A	A	A	A	A	A
solcap_snp_sl_51537	2	17.7555	C	C	C	C	C	C	C	C	C	C	C	C	C	C	C	C	C	C	C	C	C	C	C	C	C	C	C	C	C	C	C	C	C	C	C	C	C	C	C	C	C	C	C	C	C	C	C
solcap_snp_sl_5305	2	17.7558	A	A	A	A	A	A	A	A	A	A	A	A	A	A	A	A	A	A	A	A	A	A	A	A	A	A	A	A	A	A	A	A	A	A	A	A	A	A	A	A	A	A	A	A	A	A	A
solcap_snp_sl_5304	2	17.7562	A	A	A	A	A	A	A	A	A	A	A	A	A	A	A	A	A	A	A	A	A	A	A	A	A	A	A	A	A	A	A	A	A	A	A	A	A	A	A	A	A	A	A	A	A	A	A
solcap_snp_sl_5303	2	17.7564	A	A	A	A	A	A	A	A	A	A	A	A	A	A	A	A	A	A	A	A	A	A	A	A	A	A	A	A	A	A	A	A	A	A	A	A	A	A	A	A	A	A	A	A	A	A	A
solcap_snp_sl_5301	2	17.7788	G	G	G	G	G	G	G	G	G	G	G	G	G	G	G	G	G	G	G	G	G	G	G	G	G	G	G	G	G	G	G	G	G	G	G	G	G	G	G	G	G	G	G	G	G	G	G
solcap_snp_sl_5300	2	17.7897	G	G	G	G	G	G	G	G	G	G	G	G	G	G	G	G	G	G	G	G	G	G	G	G	G	G	G	G	G	G	G	G	G	G	G	G	G	G	G	G	G	G	G	G	G	G	G
solcap_snp_sl_5299	2	17.7901	A	A	A	A	A	A	A	A	A	A	A	A	A	A	A	A	A	A	A	A	A	A	A	A	A	A	A	A	A	A	A	A	A	A	A	A	A	A	A	A	A	A	A	A	A	A	A
solcap_snp_sl_30409	2	17.7981	C	C	C	C	C	C	C	C	C	C	C	C	C	C	C	C	C	C	C	C	C	C	C	C	C	C	C	C	C	C	C	C	C	C	C	C	C	C	C	C	C	C	C	C	C	C	C
solcap_snp_sl_30408	2	17.7981	T	T	T	T	T	T	T	T	T	T	T	T	T	T	T	T	T	T	T	T	T	T	T	T	T	T	T	T	T	T	T	T	T	T	T	T	T	T	T	T	T	T	T	T	T	T	T
solcap_snp_sl_5293	2	17.801	A	A	A	A	A	A	A	A	A	A	A	A	A	A	A	A	A	A	A	A	A	A	A	A	A	A	A	A	A	A	A	A	A	A	A	A	A	A	A	A	A	A	A	A	A	A	A
solcap_snp_sl_30405	2	17.8023	A	A	A	A	A	A	A	A	A	A	A	A	A	A	A	A	A	A	A	A	A	A	A	A	A	A	A	A	A	A	A	A	A	A	A	A	A	A	A	A	A	A	A	A	A	A	A
solcap_snp_sl_5287	2	17.9141	A	A	A	A	A	A	A	A	A	A	A	A	A	A	A	A	A	A	A	A	A	A	A	A	A	A	A	A	A	A	A	A	A	A	A	A	A	A	A	A	A	A	A	A	A	A	A
solcap_snp_sl_30403	2	17.9149	G	G	G	G	G	G	G	G	G	G	G	G	G	G	G	G	G	G	G	G	G	G	G	G	G	G	G	G	G	G	G	G	G	G	G	G	G	G	G	G	G	G	G	G	G	G	G
solcap_snp_sl_5285	2	17.932	C	C	C	C	C	C	C	C	C	C	C	C	C	C	C	C	C	C	C	C	C	C	C	C	C	C	C	C	C	C	C	C	C	C	C	C	C	C	C	C	C	C	C	C	C	C	C
solcap_snp_sl_5284	2	17.9489	C	C	C	C	C	C	C	C	C	C	C	C	C	C	C	C	C	C	C	C	C	C	C	C	C	C	C	C	C	C	C	C	C	C	C	C	C	C	C	C	C	C	C	C	C	C	C
solcap_snp_sl_5283	2	18.2138	A	A	A	A	A	A	A	A	A	A	A	A	A	A	A	A	A	A	A	A	A	A	A	A	A	A	A	A	A	A	A	A	A	A	A	A	A	A	A	A	A	A	A	A	A	A	A
solcap_snp_sl_5280	2	18.3094	T	T	T	T	T	T	T	T	T	T	T	T	T	T	T	T	T	T	T	T	T	T	T	T	T	T	T	T	T	T	T	T	T	T	T	T	T	T	T	T	T	T	T	T	T	T	T
solcap_snp_sl_5277	2	18.7133	T	T	T	T	T	T	T	T	T	T	T	T	T	T	T	T	T	T	T	T	T	T	T	T	T	T	T	T	T	T	T	T	T	T	T	T	T	T	T	T	T	T	T	T	T	T	T
solcap_snp_sl_5276	2	18.7144	G	G	G	G	G	G	G	G	G	G	G	G	G	G	G	G	G	G	G	G	G	G	G	G	G	G	G	G	G	G	G	G	G	G	G	G	G	G	G	G	G	G	G	G	G	G	G
solcap_snp_sl_30399	2	18.9481	A	A	N	A	A	A	A	A	A	A	A	A	A	A	N	A	A	A	A	A	A	A	N	A	A	A	A	A	A	A	A	A	A	A	A	A	A	A	A	A	A	A	A	A	A	A	N
solcap_snp_sl_51535	2	19.1935	A	A	A	A	A	A	A	A	A	A	A	A	A	A	A	A	A	A	A	A	A	A	A	A	A	A	A	A	A	A	A	A	A	A	A	A	A	A	A	A	A	A	A	A	A	A	A
solcap_snp_sl_5270	2	19.1955	G	G	G	G	G	G	G	G	G	G	G	G	G	G	G	G	G	G	G	G	G	G	G	G	G	G	G	G	G	G	G	G	G	G	G	G	G	G	G	G	G	G	G	G	G	G	G
solcap_snp_sl_5269	2	19.1962	G	G	G	G	G	G	G	G	G	G	G	G	G	G	G	G	G	G	G	G	G	G	G	G	G	G	G	G	G	G	G	G	G	G	G	G	G	G	G	G	G	G	G	G	G	G	G
solcap_snp_sl_5268	2	19.2232	T	T	T	T	T	T	T	T	T	T	T	T	T	T	T	T	T	T	T	T	T	T	T	T	T	T	T	T	T	T	T	T	T	T	T	T	T	T	T	T	T	T	T	T	T	T	T
solcap_snp_sl_13842	2	20.0692	G	A	G	G	G	G	G	G	G	G	G	G	G	G	A	G	A	G	G	G	A	G	A	R	G	G	G	G	G	G	G	G	A	G	G	G	A	G	G	G	G	G	G	G	R	G	G
solcap_snp_sl_51532	2	20.0693	A	A	A	A	A	A	A	A	A	A	A	A	A	A	A	A	A	A	A	A	A	A	A	A	A	A	A	A	A	A	A	A	A	A	A	A	A	A	A	A	A	A	A	A	A	A	A
solcap_snp_sl_51531	2	20.1063	G	G	G	G	G	G	G	G	G	G	G	G	G	G	G	G	G	G	G	G	G	G	G	G	G	G	G	G	G	G	G	G	G	G	G	G	G	G	G	G	G	G	G	G	G	G	G
solcap_snp_sl_5266	2	20.1363	G	C	G	G	G	G	G	G	G	G	G	C	G	G	C	G	C	G	G	G	C	G	C	S	C	G	G	G	G	G	G	G	C	G	G	C	C	G	G	G	C	G	G	G	S	G	G
solcap_snp_sl_5263	2	20.149	G	G	G	G	G	G	G	G	G	G	G	G	G	G	G	G	G	G	G	G	G	G	G	G	G	G	G	G	G	G	G	G	G	G	G	G	G	G	G	G	G	G	G	G	G	G	G
solcap_snp_sl_5262	2	20.17	A	A	A	A	A	A	A	A	A	A	A	A	A	A	A	A	A	A	A	A	A	A	A	A	A	A	A	A	A	A	A	A	A	A	A	A	A	A	A	A	A	A	A	A	A	A	A
SL10028_121	2	20.1703	A	A	A	A	A	A	A	A	A	A	A	A	A	A	A	A	A	A	A	A	A	A	A	A	A	A	A	A	A	A	A	A	A	A	A	A	A	A	A	A	A	A	A	A	A	A	A
solcap_snp_sl_5261	2	20.1715	G	G	G	G	G	G	G	G	G	G	G	G	G	G	G	G	G	G	G	G	G	G	G	G	G	G	G	G	G	G	G	G	G	G	G	G	G	G	G	G	G	G	G	G	G	G	G
solcap_snp_sl_5260	2	20.1715	A	A	A	A	A	A	A	A	A	A	A	A	A	A	A	A	A	A	A	A	A	A	A	A	A	A	A	A	A	A	A	A	A	A	A	A	A	A	A	A	A	A	A	A	A	A	A
solcap_snp_sl_5257	2	20.1763	G	G	G	G	G	G	G	G	G	G	G	G	G	G	G	G	G	G	G	G	G	G	G	G	G	G	G	G	G	G	G	G	G	G	G	G	G	G	G	G	G	G	G	G	G	G	G
solcap_snp_sl_5256	2	20.1852	A	A	A	A	A	A	A	A	A	A	A	A	A	A	A	A	A	A	A	A	A	A	A	A	A	A	A	A	A	A	A	A	A	A	A	A	A	A	A	A	A	A	A	A	A	A	A
solcap_snp_sl_5251	2	20.2458	G	G	G	G	G	G	G	G	G	G	G	G	G	G	G	G	G	G	G	G	G	G	G	G	G	G	G	G	G	G	G	G	G	G	G	G	G	G	G	G	G	G	G	G	G	G	G
solcap_snp_sl_1393	2	21.1871	A	A	A	A	A	A	A	A	A	A	A	A	A	A	A	A	A	A	A	A	A	A	A	A	A	A	A	A	A	A	A	A	A	A	A	A	A	A	A	A	A	A	A	A	A	A	A
solcap_snp_sl_26935	2	21.1912	G	G	G	G	G	G	G	G	G	G	G	G	G	G	G	G	G	G	G	G	G	G	G	G	G	G	G	G	G	G	G	G	G	G	G	G	G	G	G	G	G	G	G	G	G	G	G
solcap_snp_sl_1391	2	21.2846	A	A	A	A	A	A	A	A	A	A	A	A	A	A	A	A	A	A	A	A	A	A	A	A	A	A	A	A	A	A	A	A	A	A	A	A	A	A	A	A	A	A	A	A	A	A	A
solcap_snp_sl_12647	2	21.2851	A	G	G	A	G	G	A	G	G	G	G	G	A	A	G	G	G	G	G	G	G	G	G	R	G	G	G	G	G	G	G	A	G	A	A	G	G	G	G	G	G	G	G	G	G	G	G
solcap_snp_sl_1390	2	21.2852	G	G	G	G	G	G	G	G	G	G	G	G	G	G	G	G	G	G	G	G	G	G	G	G	G	G	G	G	G	G	G	G	G	G	G	G	G	G	G	G	G	G	G	G	G	G	G
solcap_snp_sl_1389	2	21.2861	A	A	A	A	A	A	A	A	A	A	A	A	A	A	A	A	A	A	A	A	A	A	A	A	A	A	A	A	A	A	A	A	A	A	A	A	A	A	A	A	A	A	A	A	A	A	A
solcap_snp_sl_1388	2	21.31	A	A	A	A	A	A	A	A	A	A	A	A	A	A	A	A	A	A	A	A	A	A	A	A	A	A	A	A	A	A	A	A	A	A	A	A	A	A	A	A	A	A	A	A	A	A	A
solcap_snp_sl_26928	2	21.3106	A	A	A	A	A	A	A	A	A	A	A	A	A	A	A	A	A	A	A	A	A	A	A	A	A	A	A	A	A	A	A	A	A	A	A	A	A	A	A	A	A	A	A	A	A	A	A
solcap_snp_sl_26923	2	21.5136	C	C	C	C	C	C	C	C	C	C	C	C	C	C	C	C	C	C	C	C	C	C	C	C	C	C	C	C	C	C	C	C	C	C	C	C	C	C	C	C	C	C	C	C	C	C	C
solcap_snp_sl_30473	2	21.6728	C	C	C	C	C	C	C	C	C	C	C	C	C	C	C	C	C	C	C	C	C	C	C	C	C	C	C	C	C	C	C	C	C	C	C	C	C	C	C	C	C	C	C	C	C	C	C
solcap_snp_sl_30479	2	21.6894	G	G	G	G	G	G	G	G	G	G	G	G	G	G	G	G	G	G	G	G	G	G	G	G	G	G	G	G	G	G	G	G	G	G	G	G	G	G	G	G	G	G	G	G	G	G	G
solcap_snp_sl_30482	2	21.765	A	A	A	A	A	A	A	A	A	A	A	A	A	A	A	A	A	A	A	A	A	A	A	A	A	A	A	A	A	A	A	A	A	A	A	A	A	A	A	A	A	A	A	A	A	A	A
solcap_snp_sl_56955	2	22.1987	A	A	A	A	A	A	A	A	A	A	A	A	A	A	A	A	A	A	A	A	A	A	A	A	A	A	A	A	A	A	A	A	A	A	A	A	A	A	A	A	A	A	A	A	A	A	A
solcap_snp_sl_32196	2	22.1991	A	A	A	A	A	A	A	A	A	A	A	A	A	A	A	A	A	A	A	A	A	A	A	A	A	A	A	A	A	A	A	A	A	A	A	A	A	A	A	A	A	A	A	A	A	A	A
solcap_snp_sl_944	2	24.1673	G	G	G	G	G	G	G	G	G	G	G	G	G	G	G	G	G	G	G	G	G	G	G	G	G	G	G	G	G	G	G	G	G	G	G	G	G	G	G	G	G	G	G	G	G	G	G
solcap_snp_sl_945	2	24.1806	G	G	G	G	G	G	G	G	G	G	G	G	G	G	G	G	G	G	G	G	G	G	G	G	G	G	G	G	G	G	G	G	G	G	G	G	G	G	G	G	G	G	G	G	G	G	G
solcap_snp_sl_2037	2	24.5392	G	G	G	G	G	G	G	G	G	G	G	G	G	G	G	G	G	G	G	G	G	G	G	G	G	G	G	G	G	G	G	G	G	G	G	G	G	G	G	G	G	G	G	G	G	G	G
solcap_snp_sl_2036	2	24.7946	G	G	G	G	G	G	G	G	G	G	G	G	G	G	G	G	G	G	G	G	G	G	G	G	G	G	G	G	G	G	G	G	G	G	G	G	G	G	G	G	G	G	G	G	G	G	G
solcap_snp_sl_2031	2	25.7469	C	C	C	C	C	C	C	C	C	C	C	C	C	C	C	C	C	C	C	C	C	C	C	C	C	C	C	C	C	C	C	C	C	C	C	C	C	C	C	C	C	C	C	C	C	C	C
solcap_snp_sl_2030	2	25.7472	C	C	C	C	C	C	C	C	C	C	C	C	C	C	C	C	C	C	C	C	C	C	C	C	C	C	C	C	C	C	C	C	C	C	C	C	C	C	C	C	C	C	C	C	C	C	C
solcap_snp_sl_2029	2	25.7488	A	A	A	A	A	A	A	A	A	A	A	A	A	A	A	A	A	A	A	A	A	A	A	A	A	A	A	A	A	A	A	A	A	A	A	A	A	A	A	A	A	A	A	A	A	A	A
solcap_snp_sl_2028	2	25.749	G	G	G	G	G	G	G	G	G	G	G	G	G	G	G	G	G	G	G	G	G	G	G	G	G	G	G	G	G	G	G	G	G	G	G	G	G	G	G	G	G	G	G	G	G	G	G
solcap_snp_sl_2027	2	25.749	G	G	G	G	G	G	G	G	G	G	G	G	G	G	G	G	G	G	G	G	G	G	G	G	G	G	G	G	G	G	G	G	G	G	G	G	G	G	G	G	G	G	G	G	G	G	G
solcap_snp_sl_11795	2	26.0929	C	C	C	C	C	C	C	C	C	C	C	C	C	C	C	C	C	C	C	C	C	C	C	C	C	C	C	C	C	C	C	C	C	C	C	C	C	C	C	C	C	C	C	C	C	C	C
solcap_snp_sl_11797	2	26.0947	G	G	G	G	G	G	G	G	G	G	G	G	G	G	G	G	G	G	G	G	G	G	G	G	G	G	G	G	G	G	G	G	G	G	G	G	G	G	G	G	G	G	G	G	G	G	G
solcap_snp_sl_11798	2	26.0991	G	G	G	G	G	G	G	G	G	G	G	G	G	G	G	G	G	G	G	G	G	G	G	G	G	G	G	G	G	G	G	G	G	G	G	G	G	G	G	G	G	G	G	G	G	G	G
solcap_snp_sl_70009	2	26.9622	A	A	A	A	A	A	A	A	A	A	A	A	A	A	A	A	A	A	A	A	A	A	A	A	A	A	A	A	A	A	A	A	A	A	A	A	A	A	A	A	A	A	A	A	A	A	A
solcap_snp_sl_36890	2	26.9623	A	A	A	A	A	A	A	A	A	A	A	A	A	A	A	A	A	A	A	A	A	A	A	A	A	A	A	A	A	A	A	A	A	A	A	A	A	A	A	A	A	A	A	A	A	A	A
solcap_snp_sl_11802	2	26.9628	C	C	C	C	C	C	C	C	C	C	C	C	C	C	C	C	C	C	C	C	C	C	C	C	C	C	C	C	C	C	C	C	C	C	C	C	C	C	C	C	C	C	C	C	C	C	C
solcap_snp_sl_11803	2	26.9629	G	G	G	G	G	G	G	G	G	G	G	G	G	G	G	G	G	G	G	G	G	G	G	G	G	G	G	G	G	G	G	G	G	G	G	G	G	G	G	G	G	G	G	G	G	G	G
solcap_snp_sl_11804	2	26.9776	C	C	C	C	C	C	C	C	C	C	C	C	C	C	C	C	C	C	C	C	C	C	C	C	C	C	C	C	C	C	C	C	C	C	C	C	C	C	C	C	C	C	C	C	C	C	C
solcap_snp_sl_11805	2	26.9821	G	G	G	G	G	G	G	G	G	G	G	G	G	G	G	G	G	G	G	G	G	G	G	G	G	G	G	G	G	G	G	G	G	G	G	G	G	G	G	G	G	G	G	G	G	G	G
solcap_snp_sl_70010	2	27.3691	G	G	G	G	G	G	G	G	G	G	G	G	G	G	G	G	G	G	G	G	G	G	G	G	G	G	G	G	G	G	G	G	G	G	G	G	G	G	G	G	G	G	G	G	G	G	G
solcap_snp_sl_25966	2	27.9233	G	G	G	G	G	G	G	G	G	G	G	G	G	G	G	G	G	G	G	G	G	G	G	G	G	G	G	G	G	G	G	G	G	G	G	G	G	G	G	G	G	G	G	G	G	G	G
solcap_snp_sl_25971	2	28.0705	A	A	A	A	A	A	A	A	A	A	A	A	A	A	A	A	A	A	A	A	A	A	A	A	A	A	A	A	A	A	A	A	A	A	A	A	A	A	A	A	A	A	A	A	A	A	A
solcap_snp_sl_25974	2	28.1	G	G	G	G	G	G	G	G	G	G	G	G	G	G	G	G	G	G	G	G	G	G	G	G	G	G	G	G	G	G	G	G	G	G	G	G	G	G	G	G	G	G	G	G	G	G	G
CL016852-0345	2	28.1638	T	T	T	T	T	T	T	T	T	T	T	T	T	T	T	T	T	T	T	T	T	T	T	T	T	T	T	T	T	T	T	T	T	T	T	T	T	T	T	T	T	T	T	T	T	T	T
CL016852-0159	2	28.164	A	A	A	A	A	A	A	A	A	A	A	A	A	A	A	A	A	A	A	A	A	A	A	A	A	A	A	A	A	A	A	A	A	A	A	A	A	A	A	A	A	A	A	A	A	A	A
solcap_snp_sl_25987	2	28.2562	G	G	G	G	G	G	G	G	G	G	G	G	G	G	G	G	G	G	G	G	G	G	G	G	G	G	G	G	G	G	G	G	G	G	G	G	G	G	G	G	G	G	G	G	G	G	G
SGN-U600984_snp332	2	28.3199	G	G	G	G	G	G	G	G	G	G	G	G	G	G	G	G	G	G	G	G	G	G	G	G	G	G	G	G	G	G	G	G	G	G	G	G	G	G	G	G	G	G	G	G	G	G	G
solcap_snp_sl_26013	2	28.4615	A	A	A	A	A	A	A	A	A	A	A	A	A	A	A	A	A	A	A	A	A	A	A	A	A	A	A	A	A	A	A	A	A	A	A	A	A	A	A	A	A	A	A	A	A	A	A
solcap_snp_sl_26022	2	28.5561	A	A	A	A	A	A	A	A	A	A	A	A	A	A	A	A	A	A	A	A	A	A	A	A	A	A	A	A	A	A	A	A	A	A	A	A	A	A	A	A	A	A	A	A	A	A	A
Le006654_46	2	28.7988	C	C	C	C	C	C	C	C	C	C	C	C	C	C	C	C	C	C	C	C	C	C	C	C	C	C	C	C	C	C	C	C	C	C	C	C	C	C	C	C	C	C	C	C	C	C	C
solcap_snp_sl_26050	2	28.9626	G	G	G	G	G	G	G	G	G	G	G	G	G	G	G	G	G	G	G	G	G	G	G	G	G	G	G	G	G	G	G	G	G	G	G	G	G	G	G	G	G	G	G	G	G	G	G
solcap_snp_sl_26072	2	29.0958	A	G	A	A	A	A	A	G	A	R	A	G	A	A	G	A	G	A	A	A	G	A	A	R	G	A	A	G	A	A	A	A	G	G	G	G	G	A	A	G	G	G	A	G	G	G	G
solcap_snp_sl_26094	2	29.4258	G	G	G	G	G	G	G	G	G	G	G	G	G	G	G	G	G	G	G	G	G	G	G	G	G	G	G	G	G	G	G	G	G	G	G	G	G	G	G	G	G	G	G	G	G	G	G
solcap_snp_sl_26109	2	29.5047	C	C	C	C	C	C	C	C	C	C	C	C	C	C	C	C	C	C	C	C	C	C	C	C	C	C	C	C	C	C	C	C	C	C	C	C	C	C	C	C	C	C	C	C	C	C	C
solcap_snp_sl_26124	2	29.7343	G	G	G	G	G	G	G	G	G	G	G	G	G	G	G	G	G	G	G	G	G	G	G	G	G	G	G	G	G	G	G	G	G	G	G	G	G	G	G	G	G	G	G	G	G	G	G
solcap_snp_sl_12372	2	29.7508	C	C	C	C	C	C	C	C	A	M	A	C	C	C	C	C	A	C	C	A	C	C	C	M	C	C	C	A	C	C	C	C	C	A	C	C	C	C	C	A	C	A	C	A	A	A	A
solcap_snp_sl_38456	2	29.7927	A	A	A	A	A	A	A	A	A	A	A	A	A	A	A	A	A	A	A	A	A	A	A	A	A	A	A	A	A	A	A	A	A	A	A	A	A	A	A	A	A	A	A	A	A	A	A
solcap_snp_sl_26129	2	29.7928	C	C	C	C	C	C	C	C	C	C	C	C	C	C	C	C	C	C	C	C	C	C	C	C	C	C	C	C	C	C	C	C	C	C	C	C	C	C	C	C	C	C	C	C	C	C	C
solcap_snp_sl_26132	2	29.8476	G	G	G	G	G	G	G	G	G	G	G	G	G	G	G	G	G	G	G	G	G	G	G	G	G	G	G	G	G	G	G	G	G	G	G	G	G	G	G	G	G	G	G	G	G	G	G
solcap_snp_sl_38457	2	29.8477	G	G	G	G	G	G	G	G	G	G	G	G	G	G	G	G	G	G	G	G	G	G	G	G	G	G	G	G	G	G	G	G	G	G	G	G	G	G	G	G	G	G	G	G	G	G	G
solcap_snp_sl_26134	2	29.8504	C	C	C	C	C	C	C	C	C	C	C	C	C	C	C	C	C	C	C	C	C	C	C	C	C	C	C	C	C	C	C	C	C	C	C	C	C	C	C	C	C	C	C	C	C	C	C
solcap_snp_sl_26136	2	29.8518	A	A	A	A	A	A	A	A	A	A	A	A	A	A	A	A	A	A	A	A	A	A	A	A	A	A	A	A	A	A	A	A	A	A	A	A	A	A	A	A	A	A	A	A	A	A	A
solcap_snp_sl_100390	2	29.9097	A	A	A	A	A	A	A	A	A	A	A	A	A	A	A	A	A	A	A	A	A	A	A	A	A	A	A	A	A	A	A	A	A	A	A	A	A	A	A	A	A	A	A	A	A	A	A
solcap_snp_sl_26147	2	29.9424	A	A	A	A	A	A	A	A	A	A	A	A	A	A	A	A	A	A	A	A	A	A	A	A	A	A	A	A	A	A	A	A	A	A	A	A	A	A	A	A	A	A	A	A	A	A	A
solcap_snp_sl_26158	2	30.0771	A	A	A	A	A	A	A	A	A	A	A	A	A	A	A	A	A	A	A	A	A	A	A	A	A	A	A	A	A	A	A	A	A	A	A	A	A	A	A	A	A	A	A	A	A	A	A
solcap_snp_sl_26168	2	30.2195	C	C	C	C	C	C	C	C	C	C	C	C	C	C	C	C	C	C	C	C	C	C	C	C	C	C	C	C	C	C	C	C	C	C	C	C	C	C	C	C	C	C	C	C	C	C	C
solcap_snp_sl_36312	2	30.2524	G	G	G	G	G	G	G	G	G	G	G	G	G	G	G	G	G	G	G	G	G	G	G	G	G	G	G	G	G	G	G	G	G	G	G	G	G	G	G	G	G	G	G	G	G	G	G
solcap_snp_sl_22259	2	30.2825	A	A	A	A	G	R	A	A	A	R	A	G	A	A	A	G	G	A	A	A	A	A	G	R	G	G	G	G	G	A	G	G	A	A	A	G	A	G	G	A	G	A	G	G	G	G	G
solcap_snp_sl_67542	2	30.3011	A	A	A	A	G	R	A	A	A	R	A	G	A	A	A	G	G	A	A	A	A	A	G	R	G	G	G	G	G	A	G	G	A	A	A	G	A	G	G	A	G	A	G	G	G	G	G
solcap_snp_sl_36484	2	30.3139	A	A	A	A	A	A	A	A	A	A	A	A	A	A	A	A	A	A	A	A	A	A	A	A	A	A	A	A	A	A	A	A	A	A	A	A	A	A	A	A	A	A	A	A	A	A	A
solcap_snp_sl_36448	2	30.6548	C	C	C	C	C	C	C	C	C	C	C	C	C	C	C	C	C	C	C	C	C	C	C	C	C	C	C	C	C	C	C	C	C	C	C	C	C	C	C	C	C	C	C	C	C	C	C
solcap_snp_sl_15709	2	30.6744	G	G	G	G	A	A	G	G	G	R	G	G	G	G	G	A	G	G	G	G	G	A	A	R	G	A	A	G	A	G	A	A	G	G	G	G	G	A	A	G	G	G	A	G	G	G	G
solcap_snp_sl_15707	2	30.7072	C	C	C	C	G	G	C	C	C	S	C	C	C	C	C	G	C	C	C	C	C	G	G	S	C	G	G	C	G	C	G	G	C	C	C	C	C	G	G	C	C	C	G	C	C	C	C
solcap_snp_sl_36443	2	30.7458	A	A	A	A	G	G	A	A	G	G	G	A	A	A	A	G	A	A	A	G	A	G	G	R	A	G	G	A	G	A	G	G	A	A	A	A	A	G	G	A	A	A	G	A	A	A	A
solcap_snp_sl_15706	2	30.7459	A	A	A	A	G	G	A	A	G	G	G	A	A	A	A	G	A	A	A	G	A	G	G	R	A	G	G	A	G	A	G	G	A	A	A	A	A	G	G	A	A	A	G	A	A	A	A
solcap_snp_sl_36441	2	30.8133	A	A	A	A	A	A	A	A	A	A	A	A	A	A	A	A	A	A	A	A	A	A	A	A	A	A	A	A	A	A	A	A	A	A	A	A	A	A	A	A	A	A	A	A	A	A	A
Le009381_51	2	30.8259	A	A	A	A	A	A	A	A	A	A	A	A	A	A	A	A	A	A	A	A	A	A	A	A	A	A	A	A	A	A	A	A	A	A	A	A	A	A	A	A	A	A	A	A	A	A	A
solcap_snp_sl_67520	2	30.9664	A	A	A	A	A	A	A	A	A	A	A	A	A	A	A	A	A	A	A	A	A	A	A	A	A	A	A	A	A	A	A	A	A	A	A	A	A	A	A	A	A	A	A	A	A	A	A
solcap_snp_sl_36420	2	31.0725	A	A	A	A	A	A	A	A	A	A	A	A	A	A	A	A	A	A	A	A	A	A	A	A	A	A	A	A	A	A	A	A	A	A	A	A	A	A	A	A	A	A	A	A	A	A	A
solcap_snp_sl_36419	2	31.1325	A	A	A	A	A	A	A	A	A	A	A	A	A	A	A	A	A	A	A	A	A	A	A	A	A	A	A	A	A	A	A	A	A	A	A	A	A	A	A	A	A	A	A	A	A	A	A
solcap_snp_sl_36400	2	31.2745	G	G	G	G	G	G	G	G	G	G	G	G	G	G	G	G	G	G	G	G	G	G	G	G	G	G	G	G	G	G	G	G	G	G	G	G	G	A	G	G	G	G	G	G	G	G	G
solcap_snp_sl_15701	2	31.3198	G	G	G	G	A	A	G	G	G	R	G	G	G	G	G	A	G	G	G	G	G	A	A	R	G	A	G	G	A	G	A	A	G	G	G	G	G	G	A	G	G	G	A	G	G	G	G
solcap_snp_sl_15699	2	31.3681	A	A	A	A	G	G	A	A	A	R	A	A	A	A	A	G	A	A	A	A	A	G	G	R	A	G	A	A	G	A	G	G	A	A	A	A	A	A	G	A	A	A	G	A	A	A	A
solcap_snp_sl_15698	2	31.3681	A	A	A	A	G	G	A	A	A	R	A	A	A	A	A	G	A	A	A	A	A	G	G	R	A	G	A	A	G	A	G	G	A	A	A	A	A	A	G	A	A	A	G	A	A	A	A
solcap_snp_sl_15697	2	31.3686	A	A	A	A	G	G	A	A	A	R	A	A	A	A	A	G	A	A	A	A	A	G	G	R	A	G	A	A	G	A	G	G	A	A	A	A	A	A	G	A	A	A	G	A	A	A	A
solcap_snp_sl_15696	2	31.3687	A	A	A	A	T	T	A	N	A	W	A	A	A	A	A	T	A	A	A	A	A	T	T	W	A	T	A	A	T	A	T	T	A	A	A	A	A	A	T	A	A	A	T	A	A	A	A
solcap_snp_sl_15693	2	31.3725	G	G	G	G	A	A	G	G	G	R	G	G	G	G	G	A	G	G	G	G	G	A	A	R	G	A	G	G	A	G	A	A	G	G	G	G	G	G	A	G	G	G	A	G	G	G	G
solcap_snp_sl_15690	2	31.3851	G	G	G	G	A	A	G	A	G	R	G	G	G	G	G	A	G	G	G	G	G	A	A	R	G	A	G	G	A	G	A	A	G	G	G	G	G	G	A	G	G	G	A	G	G	G	G
solcap_snp_sl_100354	2	31.3857	G	G	G	G	G	G	G	G	G	G	G	G	G	G	G	G	G	G	G	G	G	G	G	G	G	G	G	G	G	G	G	G	G	G	G	G	G	G	G	G	G	G	G	G	G	G	G
solcap_snp_sl_36384	2	31.3858	C	C	C	C	C	C	C	C	C	C	C	C	C	C	C	C	C	C	C	C	C	C	C	C	C	C	C	C	C	C	C	C	C	C	C	C	C	C	C	C	C	C	C	C	C	C	C
solcap_snp_sl_21955	2	31.3872	A	A	A	A	A	A	A	A	A	A	A	G	A	A	A	A	A	A	A	A	A	A	A	R	G	A	G	G	A	A	A	A	A	A	G	G	A	G	A	A	G	A	A	G	N	G	A
SGN-U563909_snp1344_solcap_snp_sl_67508	2	31.4312	T	T	T	T	T	T	T	T	T	T	T	T	T	T	T	T	T	T	T	T	T	T	T	T	T	T	T	T	T	T	T	T	T	T	T	T	T	A	T	T	T	T	T	T	T	T	T
solcap_snp_sl_36373	2	31.4905	A	A	A	A	A	A	A	A	A	A	A	A	A	A	A	A	A	A	A	A	A	A	A	A	A	A	A	A	A	A	A	A	A	A	A	A	A	G	A	A	A	A	A	A	A	A	A
SGN-U571208_snp268	2	31.5014	A	A	A	A	A	A	A	A	A	A	A	A	A	A	A	A	A	A	A	A	A	A	A	A	A	A	A	A	A	A	A	A	A	A	A	A	A	G	A	A	A	A	A	A	A	A	A
CL017839-0338	2	31.5117	A	A	A	A	A	A	A	A	A	A	A	A	A	A	A	A	A	A	A	A	A	A	A	A	A	A	A	A	A	A	A	A	A	A	A	A	A	A	A	A	A	A	A	A	A	A	A
solcap_snp_sl_8384	2	31.5676	R	G	R	G	R	R	R	R	R	R	G	R	R	R	R	R	R	G	G	G	G	R	R	R	R	R	R	R	R	G	R	G	G	R	R	R	R	G	R	R	R	R	R	R	A	R	R
solcap_snp_sl_8386	2	31.7627	A	G	A	G	A	A	A	A	A	R	G	A	A	A	A	A	A	G	G	G	G	A	A	A	A	A	A	A	A	G	A	A	G	A	A	A	A	G	A	A	A	A	A	A	A	A	A
solcap_snp_sl_20322	2	31.764	A	A	A	A	A	A	A	A	A	A	A	A	A	A	A	A	A	A	A	A	A	A	A	A	A	A	A	A	A	A	A	A	A	A	A	A	A	A	A	A	A	A	A	A	A	A	A
solcap_snp_sl_8388	2	31.7648	A	C	A	C	A	A	A	A	A	M	C	A	A	A	A	A	A	C	C	C	C	A	A	A	A	A	A	A	A	C	A	A	C	A	A	A	A	C	A	A	A	A	A	A	A	A	A
solcap_snp_sl_8389	2	31.7659	G	A	G	A	G	G	G	G	G	R	A	G	G	G	G	G	G	A	A	A	A	G	G	G	G	G	G	G	G	A	G	G	A	G	G	G	G	A	G	G	G	G	G	G	G	G	G
solcap_snp_sl_8393	2	31.7671	A	C	A	C	A	A	A	A	A	M	C	A	A	A	A	A	A	C	C	C	C	A	A	A	A	A	A	A	A	C	A	A	C	A	A	A	A	C	A	A	A	A	A	A	A	A	A
solcap_snp_sl_33199	2	31.7675	G	G	G	G	G	G	G	G	G	G	G	G	G	G	G	G	G	G	G	G	G	G	G	G	G	G	G	G	G	G	G	G	G	G	G	G	G	A	G	G	G	G	G	G	G	G	G
solcap_snp_sl_8397	2	31.7688	G	A	G	A	G	G	G	G	G	R	A	G	G	G	G	G	G	A	A	A	A	G	G	G	G	G	G	G	G	A	G	G	A	G	G	G	G	A	G	G	G	G	G	G	G	G	G
solcap_snp_sl_33205	2	31.7904	C	C	C	C	C	C	C	C	C	C	C	C	C	C	C	C	C	C	C	C	C	C	C	C	C	C	C	C	C	C	C	C	C	C	C	C	C	A	C	C	C	C	C	C	C	C	C
solcap_snp_sl_20325	2	31.8215	A	G	A	G	A	A	A	A	A	R	G	A	A	A	A	A	A	G	G	G	G	A	A	A	A	A	A	A	A	G	A	G	G	A	A	A	A	G	A	A	A	A	A	A	A	A	A
solcap_snp_sl_8402	2	31.8824	G	A	G	A	G	G	G	G	G	R	A	G	G	G	G	G	G	A	A	A	A	G	G	G	G	G	G	G	G	A	G	G	A	G	G	G	G	A	G	G	G	G	G	G	G	G	G
Le017925_27_solcap_snp_sl_33223	2	31.8853	G	G	G	G	G	G	G	G	G	G	G	G	G	G	G	G	G	G	G	G	G	G	G	G	G	G	G	G	G	G	G	G	G	G	G	G	G	A	G	G	G	G	G	G	G	G	G
solcap_snp_sl_8405	2	31.8992	A	G	A	G	A	A	A	A	A	R	G	A	A	A	A	A	A	G	G	G	G	A	A	A	A	A	A	A	A	G	A	G	G	A	A	A	A	G	A	A	A	A	A	A	A	A	A
solcap_snp_sl_8408	2	31.9065	A	T	A	T	A	A	A	A	A	W	T	A	A	A	A	A	A	T	T	T	T	A	A	A	A	A	A	A	A	T	A	T	T	A	A	A	A	T	A	A	A	A	A	A	A	A	A
solcap_snp_sl_8409	2	31.9205	G	A	G	A	G	G	G	G	G	R	A	G	G	G	G	G	G	A	A	A	A	G	G	G	G	G	G	G	G	A	G	G	A	G	G	G	G	A	G	G	G	G	G	G	G	G	G
SGN-U578164_snp2086	2	31.9417	T	T	T	T	T	T	T	T	T	T	T	T	T	T	T	T	T	T	T	T	T	T	T	T	T	T	T	T	T	T	T	T	T	T	T	T	T	A	T	T	T	T	T	T	T	T	T
solcap_snp_sl_8421	2	31.9746	A	C	A	C	A	A	A	A	A	A	A	A	A	A	A	A	A	A	A	A	C	A	A	A	A	A	A	A	A	A	A	A	C	A	A	A	A	C	A	A	A	A	A	A	A	A	A
solcap_snp_sl_33242	2	31.975	G	G	G	G	G	G	G	G	G	G	G	G	G	G	G	G	G	G	G	G	G	G	G	G	G	G	G	G	G	G	G	G	G	G	G	G	G	A	G	G	G	G	G	G	G	G	G
solcap_snp_sl_8423	2	31.9755	A	T	A	T	A	A	A	A	A	A	A	A	A	N	A	A	A	A	A	A	T	A	A	A	N	A	A	A	A	A	A	A	T	A	A	A	A	T	A	A	A	A	A	A	A	A	A
solcap_snp_sl_8426	2	31.9777	T	A	T	A	T	T	T	T	T	T	T	T	T	T	T	T	T	T	T	T	A	T	T	T	T	T	T	T	T	T	T	T	A	T	T	T	T	A	T	T	T	T	T	T	T	T	T
solcap_snp_sl_20340	2	32.0184	C	C	G	C	C	C	C	N	C	C	C	G	C	C	G	C	C	C	C	C	C	C	C	C	G	C	G	G	C	C	C	G	C	C	G	G	C	C	C	C	G	C	C	G	G	G	G
solcap_snp_sl_20344	2	32.1433	A	A	G	A	G	G	A	G	A	R	A	G	A	A	G	G	A	A	A	A	A	G	G	R	G	G	G	G	G	A	G	A	A	A	G	G	A	G	G	A	G	A	G	G	G	G	G
solcap_snp_sl_33255	2	32.1829	G	G	G	G	G	G	G	G	G	G	G	G	G	G	G	G	G	G	G	G	G	G	G	G	G	G	G	G	G	G	G	G	G	G	G	G	G	G	G	G	G	G	G	G	G	G	G
solcap_snp_sl_24721	2	32.2256	A	A	A	A	A	A	A	G	A	A	A	A	A	A	A	A	A	A	A	A	A	A	A	A	A	A	A	A	A	A	A	A	A	A	G	G	A	A	A	A	A	A	A	A	A	A	A
solcap_snp_sl_14946	2	32.2653	G	A	G	A	G	G	G	G	G	G	G	G	A	G	G	G	G	G	G	G	A	G	G	G	G	G	G	G	G	G	G	G	A	G	G	G	G	G	G	G	G	G	G	G	G	G	G
solcap_snp_sl_20358	2	32.2801	A	G	A	G	A	A	A	A	A	A	A	A	G	A	A	A	A	A	A	A	G	A	A	A	A	A	A	A	A	A	A	A	G	A	A	A	A	A	A	A	A	A	A	A	A	A	A
solcap_snp_sl_20361	2	32.3118	A	T	A	T	A	A	A	A	A	A	A	A	T	A	A	A	A	A	A	A	T	A	A	A	A	A	A	A	A	A	A	A	T	A	A	A	A	A	A	A	A	A	A	A	A	A	A
solcap_snp_sl_8439	2	32.3735	A	C	A	C	A	A	A	A	A	A	A	A	C	A	A	A	A	A	A	A	C	A	A	A	A	A	A	A	A	A	A	A	C	A	A	A	A	A	A	A	A	A	A	A	A	A	A
solcap_snp_sl_8440	2	32.3952	G	A	G	A	G	G	G	A	G	G	G	G	A	A	G	G	G	G	G	G	A	G	G	G	G	G	G	G	G	G	G	A	A	G	A	A	G	G	G	G	G	G	G	G	G	G	G
solcap_snp_sl_8441	2	32.3953	G	A	G	A	G	G	G	G	G	G	G	G	A	G	G	G	G	G	G	G	A	G	G	G	G	G	G	G	G	G	G	G	A	G	G	G	G	G	G	G	G	G	G	G	G	G	G
solcap_snp_sl_33302	2	32.4347	G	G	G	G	G	G	G	G	G	G	G	G	G	G	G	G	G	G	G	G	G	G	G	G	G	G	G	G	G	G	G	G	G	G	G	G	G	G	G	G	G	G	G	G	G	G	G
CL017477-0069	2	32.4783	A	A	A	A	A	A	A	A	A	A	A	A	A	A	A	A	A	A	A	A	A	A	A	A	A	A	A	A	A	A	A	A	A	A	A	A	A	A	A	A	A	A	A	A	A	A	A
CL017477-0450	2	32.4786	C	C	C	C	C	C	C	C	C	C	C	C	C	C	C	C	C	C	C	C	C	C	C	C	C	C	C	C	C	C	C	C	C	C	C	C	C	C	C	C	C	C	C	C	C	C	C
Le005019_205	2	32.5295	A	A	A	A	A	A	A	A	A	A	A	A	A	A	A	A	A	A	A	A	A	A	A	A	A	A	A	A	A	A	A	A	A	A	A	A	A	A	A	A	A	A	A	A	A	A	A
CL017603-0474	2	32.5614	A	A	A	A	A	A	A	A	A	A	A	A	A	A	A	A	A	A	A	A	A	A	A	A	A	A	A	A	A	A	A	A	A	A	A	A	A	A	A	A	A	A	A	A	A	A	A
CL016491-0436_solcap_snp_sl_33330	2	32.6185	A	A	A	A	A	A	A	A	A	A	A	A	A	A	A	A	A	A	A	A	A	A	A	A	A	A	A	A	A	A	A	A	A	A	A	A	A	A	A	A	A	A	A	A	A	A	A
solcap_snp_sl_33334	2	32.6442	A	A	A	A	A	A	A	A	A	A	A	A	A	A	A	A	A	A	A	A	A	A	A	A	A	A	A	A	A	A	A	A	A	A	A	A	A	A	A	A	A	A	A	A	A	A	A
CL015942-0231_solcap_snp_sl_33337	2	32.6513	G	G	G	G	G	G	G	G	G	G	G	G	G	G	G	G	G	G	G	G	G	G	G	G	G	G	G	G	G	G	G	G	G	G	G	G	G	G	G	G	G	G	G	G	G	G	G
solcap_snp_sl_14951	2	32.7073	G	A	A	A	A	A	G	A	A	A	A	A	A	A	A	A	G	A	A	A	A	A	A	R	A	A	G	A	A	A	A	A	A	A	G	A	G	A	A	G	A	G	A	A	A	A	A
solcap_snp_sl_59581	2	32.7074	G	G	G	G	G	G	G	G	G	G	G	G	G	G	G	G	G	G	G	G	G	G	G	G	G	G	G	G	G	G	G	G	G	G	G	G	G	G	G	G	G	G	G	G	G	G	G
CL015849-0329	2	32.9313	A	A	A	A	A	A	A	A	A	A	A	A	A	A	A	A	A	A	A	A	A	A	A	A	A	A	A	A	A	A	A	A	A	A	A	A	A	A	A	A	A	A	A	A	A	A	A
solcap_snp_sl_33416	2	32.9948	A	A	A	A	A	A	A	A	A	A	A	A	A	A	A	A	A	A	A	A	A	A	A	A	A	A	A	A	A	A	A	A	A	A	A	A	A	A	A	A	A	A	A	A	A	A	A
CL016463-0326_solcap_snp_sl_33432	2	33.1212	A	A	A	A	A	A	A	A	A	A	A	A	A	A	A	A	A	A	A	A	A	A	A	A	A	A	A	A	A	A	A	A	A	A	A	A	A	A	A	A	A	A	A	A	M	A	A
solcap_snp_sl_8464	2	33.1225	C	A	C	C	C	C	C	C	A	C	C	A	A	C	C	C	C	C	C	C	A	C	C	C	N	C	A	C	C	C	C	A	A	C	C	C	C	C	C	C	A	C	C	A	M	A	C
solcap_snp_sl_33459	2	33.3401	A	A	A	A	A	A	A	A	A	A	A	A	A	A	A	A	A	A	A	A	A	A	A	A	A	A	A	A	A	A	A	A	A	A	A	A	A	A	A	A	A	A	A	A	A	A	A
SGN-U315881_T1698_snp147	2	33.3577	G	G	G	G	G	G	G	G	G	G	G	G	G	G	G	G	G	G	G	G	G	G	G	G	G	G	G	G	G	G	G	G	G	G	G	G	G	G	G	G	G	G	G	G	G	G	G
solcap_snp_sl_33469	2	33.3733	A	A	A	A	A	A	A	A	A	A	A	A	A	A	A	A	A	A	A	A	A	A	A	A	A	A	A	A	A	A	A	A	A	A	A	A	A	A	A	A	A	A	A	A	A	A	A
Le001778_68_solcap_snp_sl_33474	2	33.5383	G	G	G	G	G	G	G	G	G	R	R	G	G	G	G	G	A	G	G	A	G	G	G	G	G	G	G	G	G	G	G	G	G	G	G	G	A	G	G	G	G	G	G	G	G	G	G
solcap_snp_sl_59619	2	33.6917	A	A	A	A	A	A	A	A	A	M	M	A	A	A	A	A	C	A	A	C	A	A	A	A	A	A	A	A	A	A	A	A	A	A	A	A	C	A	A	A	A	A	A	A	A	A	A
SGN-U574493_snp71	2	33.7532	G	G	G	G	G	G	G	G	G	G	G	G	G	G	G	G	G	G	G	G	G	G	G	G	G	G	G	G	G	G	G	A	G	G	G	G	G	G	G	G	G	G	G	G	G	G	G
CL017156-0308_solcap_snp_sl_33519	2	33.7613	T	T	T	T	T	T	T	T	T	T	T	T	T	T	T	T	T	T	T	T	T	T	T	T	T	T	T	T	T	T	T	T	T	T	T	T	T	T	T	T	T	T	T	T	T	T	T
solcap_snp_sl_33524	2	33.7854	G	G	G	G	G	G	G	G	G	G	G	G	G	G	G	G	G	G	G	G	G	G	G	G	G	G	G	G	G	G	G	G	G	G	G	G	G	G	G	G	G	G	G	G	G	G	G
CL015430-0435	2	33.8038	A	A	A	A	A	A	A	A	A	A	A	A	A	A	A	A	A	A	A	A	A	A	A	A	A	A	A	A	A	A	A	A	A	A	A	A	A	A	A	A	A	A	A	A	A	A	A
solcap_snp_sl_33547	2	33.8179	C	C	C	C	C	C	C	C	C	C	C	C	C	C	C	C	C	C	C	C	C	C	C	C	C	C	C	C	C	C	C	C	C	C	C	C	C	C	C	C	C	C	C	C	C	C	C
solcap_snp_sl_100135	2	33.8382	A	A	A	A	A	A	A	A	A	A	A	A	A	A	A	A	A	A	A	A	A	A	A	A	A	A	A	A	A	A	A	A	A	A	A	A	A	A	A	A	A	A	A	A	A	A	A
solcap_snp_sl_33558	2	33.8386	G	G	G	G	G	G	G	G	G	G	G	G	G	G	G	G	G	G	G	G	G	G	G	G	G	G	G	G	G	G	G	G	G	G	G	G	G	G	G	G	G	G	G	G	G	G	G
solcap_snp_sl_33579	2	34.0031	A	A	A	A	A	A	A	A	A	A	A	A	A	A	A	A	A	A	A	A	A	A	A	A	A	A	A	A	A	A	A	A	A	A	A	A	A	A	A	A	A	A	A	A	A	A	A
solcap_snp_sl_8505	2	34.0339	G	A	A	G	G	G	G	A	A	R	R	A	A	G	A	G	A	G	G	A	A	G	A	R	N	G	G	G	A	G	G	G	A	A	A	A	A	G	G	G	A	A	G	A	A	A	A
solcap_snp_sl_8510	2	34.0922	A	G	A	A	A	A	A	G	G	R	R	G	G	A	G	A	G	A	A	G	G	A	G	R	R	A	A	A	G	A	A	G	G	G	G	G	G	A	A	A	G	G	A	G	G	G	A
solcap_snp_sl_59647	2	34.0968	A	C	A	A	A	A	A	C	C	A	A	C	C	A	C	A	A	A	A	A	C	A	C	M	C	A	A	A	C	A	A	A	C	A	A	A	A	A	A	A	C	C	A	C	C	C	A
solcap_snp_sl_33595	2	34.1028	A	A	A	A	A	A	A	A	A	R	R	A	A	A	A	A	G	A	A	G	A	A	A	A	A	A	A	A	A	A	A	A	A	A	A	A	G	A	A	A	A	A	A	A	A	A	A
SGN-U568794_snp106	2	34.1658	C	C	C	C	C	C	C	C	C	M	M	C	C	C	C	C	A	C	C	A	C	C	C	C	C	C	C	C	C	C	C	C	C	C	C	C	A	C	C	C	C	C	C	C	C	C	C
solcap_snp_sl_8512	2	34.1828	G	A	G	G	G	G	G	A	A	R	R	A	A	G	G	G	A	G	G	A	A	G	G	G	N	G	G	G	G	G	G	G	A	G	G	G	A	G	G	G	A	G	G	G	G	G	G
solcap_snp_sl_8514	2	34.1957	G	A	G	G	G	G	G	A	A	G	G	A	A	G	G	G	G	G	G	G	A	G	G	G	N	G	G	G	G	G	G	G	A	G	G	G	G	G	G	G	A	G	G	G	G	G	G
solcap_snp_sl_33611	2	34.2349	A	A	A	A	A	A	A	A	A	R	R	A	A	A	A	A	G	A	A	G	A	A	A	A	A	A	A	A	A	A	A	A	A	A	A	A	G	A	A	A	A	A	A	A	A	A	A
CL017581-0470_solcap_snp_sl_33624	2	34.2867	G	G	G	G	G	G	G	G	G	R	R	G	G	G	G	G	A	G	G	A	G	G	G	G	G	G	G	G	G	G	G	G	G	G	G	G	A	G	G	G	G	G	G	G	R	G	G
solcap_snp_sl_33633	2	34.3477	G	G	G	G	G	G	G	G	G	R	R	G	G	G	G	G	A	G	G	A	G	G	G	G	G	G	G	G	G	G	G	G	G	G	G	G	A	G	G	G	G	G	G	G	R	G	G
solcap_snp_sl_8524	2	34.3827	A	G	A	A	A	A	A	G	G	A	A	G	G	A	A	A	A	A	A	A	G	A	A	A	N	A	A	A	A	A	A	G	G	A	A	A	A	A	A	G	G	A	A	G	N	G	G
solcap_snp_sl_33636	2	34.3887	G	G	G	G	G	G	G	G	G	R	R	G	G	G	G	G	A	G	G	A	G	G	G	G	G	G	G	G	G	G	G	G	G	G	G	G	A	G	G	G	G	G	G	G	R	G	G
CL005464-0159	2	34.507	A	A	A	A	A	A	A	A	A	A	A	A	A	A	A	A	A	A	A	A	A	A	A	A	A	A	A	A	A	A	A	A	A	A	A	A	A	A	A	A	A	A	A	A	A	A	A
CL005464-0069	2	34.5071	A	A	A	A	A	A	A	A	A	A	A	A	A	A	A	A	A	A	A	A	A	A	A	A	A	A	A	A	A	A	A	A	A	A	A	A	A	A	A	A	A	A	A	A	A	A	A
solcap_snp_sl_10569	2	34.5542	G	A	G	A	A	A	G	A	A	A	A	A	A	A	A	A	A	A	A	A	A	A	A	R	R	A	A	A	A	A	A	A	A	A	A	A	A	A	A	A	A	A	A	A	A	A	A
solcap_snp_sl_36037	2	34.6008	G	G	G	G	G	G	G	G	G	R	R	G	G	G	G	G	A	G	G	A	G	G	G	G	G	G	G	G	G	G	G	G	G	G	G	G	A	G	G	G	G	G	G	G	G	G	G
solcap_snp_sl_10567	2	34.6156	G	A	G	A	A	A	G	A	A	R	R	A	G	A	A	A	G	A	A	G	A	A	G	R	R	A	A	A	A	A	A	G	A	A	A	A	G	A	A	A	A	G	A	A	A	A	A
solcap_snp_sl_10564	2	34.6331	A	G	A	G	G	G	A	G	G	R	R	G	G	G	G	G	A	G	G	A	G	G	G	R	R	G	G	G	G	G	G	A	G	G	G	G	A	G	G	G	G	G	G	G	G	G	G
CL015660-0224_solcap_snp_sl_36017	2	34.6372	G	G	G	G	G	G	G	G	G	R	R	G	G	G	G	G	A	G	G	A	G	G	G	G	G	G	G	G	G	G	G	G	G	G	G	G	A	G	G	G	G	G	G	G	G	G	G
solcap_snp_sl_10563	2	34.6568	C	G	C	C	C	C	C	G	C	S	S	C	G	C	C	C	G	C	C	G	G	C	G	S	C	C	C	C	C	C	C	C	G	C	C	C	G	C	C	C	C	G	C	C	C	C	C
solcap_snp_sl_10557	2	34.6835	A	C	A	A	A	A	A	C	A	M	M	A	C	A	A	A	C	A	A	C	C	A	C	M	A	A	A	A	A	A	A	C	C	A	A	A	C	A	A	A	A	C	A	A	A	A	A
solcap_snp_sl_36004	2	34.6901	A	A	A	A	A	A	A	A	A	M	M	A	A	A	A	A	C	A	A	C	A	A	A	A	A	A	A	A	A	A	A	A	A	A	A	A	C	A	A	A	A	A	A	A	A	A	A
solcap_snp_sl_10552	2	34.7142	A	C	A	A	A	A	A	C	A	M	M	A	C	A	A	A	C	A	A	C	C	A	C	M	A	A	A	A	A	A	A	C	C	C	C	C	C	A	A	A	A	C	A	A	A	A	A
solcap_snp_sl_66052	2	34.8677	G	G	A	G	G	G	G	G	G	R	R	G	G	G	G	G	A	G	G	A	G	G	G	G	G	G	G	G	G	G	G	G	G	G	G	G	A	G	G	G	G	G	G	G	A	G	G
CL009018-1241	2	34.8802	G	G	A	G	G	G	G	G	G	R	R	G	G	G	G	G	A	G	G	A	G	G	G	G	G	G	G	G	G	G	G	G	G	G	G	G	A	G	G	G	G	G	G	G	A	G	G
2875_4_240_2875_4b_77_b	2	34.9099	C	C	A	C	C	C	C	C	C	M	M	C	C	C	C	C	A	C	C	A	C	C	C	C	C	C	C	C	C	C	C	C	C	C	C	C	A	C	C	C	C	C	C	A	A	C	A
2875_4_300	2	34.91	C	C	A	C	C	C	C	C	C	M	M	C	C	C	C	C	A	C	C	A	C	C	C	C	C	C	C	C	C	C	C	C	C	C	C	C	A	C	C	C	C	C	C	A	A	C	A
2875_4b_205_b_2875_4_368	2	34.9101	T	T	A	T	T	T	T	T	T	W	W	T	T	T	T	T	A	T	T	A	T	T	T	T	T	T	T	T	T	T	T	T	T	T	T	T	A	T	T	T	T	T	T	A	A	T	A
2875_4_1050	2	34.9107	T	T	A	T	T	T	T	T	T	W	W	T	T	T	T	T	A	T	T	A	T	T	T	T	T	T	T	T	T	T	T	T	T	T	T	T	A	T	T	T	T	T	T	A	A	T	A
CL003810-0351	2	34.9125	A	A	G	A	A	A	A	A	A	R	R	A	A	A	A	A	G	A	A	G	A	A	A	A	A	A	A	A	A	A	A	G	A	A	A	A	G	A	A	A	A	A	A	G	G	A	G
SL10649_1116_solcap_snp_sl_35973	2	34.9239	A	A	G	A	A	A	A	A	A	R	R	A	A	A	A	A	G	A	A	G	A	A	A	A	A	A	A	A	A	A	A	G	A	A	A	A	G	A	A	A	A	A	A	G	G	A	G
solcap_snp_sl_10534	2	34.93	G	G	A	G	G	G	G	A	G	R	N	G	A	G	G	G	A	G	G	A	G	G	G	R	G	G	G	G	A	G	G	A	G	A	G	A	A	G	G	G	G	A	G	A	A	G	A
solcap_snp_sl_10533	2	34.9322	G	G	G	G	G	G	G	A	G	G	G	G	A	G	G	G	G	G	G	G	G	G	G	R	G	G	G	G	A	G	G	G	G	A	G	A	G	G	G	G	G	A	G	G	G	G	G
solcap_snp_sl_10531	2	34.9333	A	A	A	A	A	A	A	G	A	A	A	A	G	A	A	A	A	A	A	A	A	A	A	R	A	A	A	A	G	A	A	A	A	G	A	G	A	A	A	A	A	G	A	A	A	A	A
solcap_snp_sl_10530	2	34.9557	A	A	A	A	A	A	A	G	A	A	A	A	A	A	A	A	A	A	A	A	A	A	A	R	A	A	A	A	A	A	A	A	A	G	A	G	A	A	A	A	A	G	A	A	A	A	A
solcap_snp_sl_35968	2	34.9566	G	G	A	G	G	G	G	G	G	R	R	G	G	G	G	G	A	G	G	A	G	G	G	G	G	G	G	G	G	G	G	A	G	G	G	G	A	G	G	G	G	G	G	A	A	G	A
solcap_snp_sl_35967	2	34.9568	C	C	A	C	C	C	C	C	C	M	M	C	C	C	C	C	A	C	C	A	C	C	C	C	C	C	C	C	C	C	C	A	C	C	C	C	A	C	C	C	C	C	C	A	A	C	A
solcap_snp_sl_35964	2	34.9609	A	A	R	A	A	A	A	A	A	R	N	A	A	A	A	A	R	A	A	R	A	A	A	A	A	A	A	A	A	A	A	R	A	A	A	A	R	A	A	A	A	A	A	R	R	A	R
solcap_snp_sl_35963	2	34.9613	G	G	A	G	G	G	G	G	G	R	R	G	G	G	G	G	A	G	G	A	G	G	G	G	G	G	G	G	G	G	G	A	G	G	G	G	A	G	G	G	G	G	G	A	A	G	A
solcap_snp_sl_10528	2	34.971	G	G	G	G	G	G	G	A	G	G	G	G	G	G	G	G	G	G	G	G	G	G	G	R	G	G	G	G	G	G	G	G	G	A	G	A	G	G	G	G	G	A	G	G	G	G	G
solcap_snp_sl_35956	2	34.9744	G	G	A	G	G	G	G	G	G	R	R	G	G	G	G	G	A	G	G	A	G	G	G	G	G	G	G	G	G	G	G	A	G	G	G	G	A	G	G	G	G	G	G	A	A	G	A
solcap_snp_sl_35955	2	34.9764	A	A	G	A	A	A	A	A	A	R	R	A	A	A	A	A	G	A	A	G	A	A	A	A	A	A	A	A	A	A	A	G	A	A	A	A	G	A	A	A	A	A	A	G	G	A	G
solcap_snp_sl_35954	2	34.978	A	A	G	A	A	A	A	A	A	R	R	A	A	A	A	A	G	A	A	G	A	A	A	A	A	A	A	A	A	A	A	G	A	A	A	A	G	A	A	A	A	A	A	G	G	A	G
solcap_snp_sl_10516	2	34.9849	G	A	G	A	G	G	G	G	A	G	R	A	G	A	G	G	G	G	G	G	A	G	A	R	N	G	G	G	G	G	G	G	A	G	G	G	G	G	G	A	A	G	G	G	G	A	G
solcap_snp_sl_35948	2	34.9861	C	C	A	C	C	C	C	C	C	M	M	C	C	C	C	C	A	C	C	A	C	C	C	C	C	C	C	C	C	C	C	A	C	C	C	C	A	C	C	C	C	C	C	A	A	C	A
solcap_snp_sl_35943	2	34.9867	G	G	A	G	G	G	G	G	G	R	R	G	G	G	G	G	A	G	G	A	G	G	G	G	G	G	G	G	G	G	G	A	G	G	G	G	A	G	G	G	G	G	G	A	A	G	A
solcap_snp_sl_35911	2	35.1003	G	G	R	G	G	G	G	G	R	N	N	G	G	G	G	G	R	G	G	R	G	G	G	G	G	G	G	G	G	G	G	R	G	G	G	G	R	G	G	G	G	G	G	R	R	R	R
solcap_snp_sl_10513	2	35.1009	A	R	A	R	R	R	R	A	A	N	R	R	A	R	R	R	A	R	R	A	R	R	R	R	R	R	R	R	R	R	R	A	R	A	R	A	A	R	R	R	R	A	R	A	A	A	A
solcap_snp_sl_35868	2	35.2969	C	C	A	C	C	C	C	C	A	C	C	C	C	C	C	C	A	C	C	C	C	C	C	C	C	C	C	C	C	C	C	C	C	C	C	C	A	C	C	C	C	C	C	C	C	C	C
SGN-U565295_snp33269	2	35.3696	G	G	G	G	G	G	G	G	G	G	G	G	G	G	G	G	G	G	G	G	G	G	G	G	G	G	G	G	G	G	G	G	G	G	G	G	G	G	G	G	G	G	G	G	G	G	G
SGN-U581789_snp1077_solcap_snp_sl_35846	2	35.3738	G	G	A	G	G	G	G	G	A	G	G	G	G	G	G	G	A	G	G	G	G	G	G	G	G	G	G	G	G	G	G	G	G	G	G	G	A	G	G	G	G	G	G	G	G	G	G
CL016381-0173_solcap_snp_sl_35845	2	35.3744	A	A	G	A	A	A	A	A	G	A	A	A	A	A	A	A	G	A	A	A	A	A	A	A	A	A	A	A	A	A	A	A	A	A	A	A	G	A	A	A	A	A	A	A	A	A	A
solcap_snp_sl_35844	2	35.3914	G	G	A	G	G	G	G	G	A	G	G	G	G	G	G	G	A	G	G	G	G	G	G	G	G	G	G	G	G	G	G	G	G	G	G	G	A	G	G	G	G	G	G	G	G	G	G
solcap_snp_sl_21744	2	35.4655	G	G	G	G	A	A	G	G	G	A	A	A	A	G	A	A	G	A	A	A	G	A	A	R	A	A	A	A	A	A	A	G	G	A	A	G	G	A	A	A	A	G	A	A	A	A	G
solcap_snp_sl_35821	2	35.4935	G	G	G	G	G	G	G	G	G	G	G	G	G	G	G	G	G	G	G	G	G	G	G	G	G	G	G	G	G	G	G	G	G	G	G	G	G	G	G	G	G	G	G	G	G	G	G
CL016680-0509	2	35.5517	A	A	A	A	A	A	A	A	A	A	A	A	A	A	A	A	A	A	A	A	A	A	A	A	A	A	A	A	A	A	A	A	A	A	A	A	A	A	A	A	A	A	A	A	A	A	A
solcap_snp_sl_25485	2	35.5911	A	A	A	A	A	A	A	A	A	A	A	A	A	A	A	A	A	A	A	A	A	A	A	A	A	A	A	A	A	A	A	A	A	A	A	A	A	A	A	A	A	A	A	T	A	A	A
solcap_snp_sl_25482	2	35.6637	A	A	A	A	A	A	A	A	A	A	A	A	A	A	A	A	A	A	A	A	A	A	A	A	A	A	A	A	A	A	A	A	A	A	A	A	A	A	A	A	A	A	A	G	A	A	A
solcap_snp_sl_25481	2	35.6638	G	G	G	G	G	G	G	G	G	G	G	G	G	G	G	G	G	G	G	G	G	G	G	G	G	G	G	G	G	G	G	G	G	G	G	G	G	G	G	G	G	G	G	A	G	G	G
solcap_snp_sl_25477	2	35.6871	T	T	T	T	T	T	T	T	T	T	T	T	T	T	T	T	T	T	T	T	T	T	T	T	T	T	T	T	T	T	T	T	T	T	T	T	T	T	T	T	T	T	T	T	T	T	T
solcap_snp_sl_25475	2	35.6933	T	T	T	T	T	T	T	T	T	T	T	T	T	T	T	T	T	T	T	T	T	T	T	T	T	T	T	T	T	T	T	T	T	T	T	T	T	T	T	T	T	T	T	T	T	T	T
solcap_snp_sl_25473	2	35.6979	G	G	G	G	G	G	G	G	G	G	G	G	G	G	G	G	G	G	G	G	G	G	G	G	G	G	G	G	G	G	G	G	G	G	G	G	G	G	G	G	G	G	G	A	G	G	G
solcap_snp_sl_25472	2	35.7011	C	C	C	C	C	C	C	C	C	C	C	C	C	C	C	C	C	C	C	C	C	C	C	C	C	C	C	C	C	C	C	C	C	C	C	C	C	C	C	C	C	C	C	A	C	C	C
solcap_snp_sl_25470	2	35.7027	G	G	G	G	G	G	G	G	G	G	G	G	G	G	G	G	G	G	G	G	G	G	G	G	G	G	G	G	G	G	G	G	G	G	G	G	G	G	G	G	G	G	G	G	G	G	G
solcap_snp_sl_35802	2	35.7045	C	C	C	C	C	C	C	C	C	C	C	C	C	C	C	C	C	C	C	C	C	C	C	C	C	C	C	C	C	C	C	C	C	C	C	C	C	C	C	C	C	C	C	C	C	C	C
solcap_snp_sl_35798	2	35.7067	G	G	G	G	G	G	G	G	G	G	G	G	G	G	G	G	G	G	G	G	G	G	G	G	G	G	G	G	G	G	G	G	G	G	G	G	G	G	G	G	G	G	G	G	G	G	G
solcap_snp_sl_25469	2	35.7127	A	A	A	A	A	A	A	G	A	A	A	A	A	A	A	A	A	A	A	A	A	A	A	A	A	A	A	A	A	A	A	A	A	A	A	A	A	A	A	A	A	A	A	A	A	A	A
solcap_snp_sl_35797	2	35.7348	C	C	C	C	C	C	C	C	C	C	C	C	C	C	C	C	C	C	C	C	C	C	C	C	C	C	C	C	C	C	C	C	C	C	C	C	C	C	C	C	C	C	C	C	C	C	C
solcap_snp_sl_25463	2	35.7474	A	A	A	A	A	A	A	A	A	A	A	A	A	A	A	A	A	A	A	A	A	A	A	A	A	A	A	A	A	A	A	A	A	A	A	A	A	A	A	A	A	A	A	A	A	A	A
solcap_snp_sl_25460	2	35.7495	A	A	A	A	A	A	A	A	A	A	A	A	A	A	A	A	A	A	A	A	A	A	A	A	A	A	A	A	A	A	A	A	A	A	A	A	A	A	A	A	A	A	A	A	A	A	A
solcap_snp_sl_25454	2	35.7878	C	C	C	C	C	C	C	C	C	C	C	C	C	C	C	C	C	C	C	C	C	C	C	C	C	C	C	C	C	C	C	C	C	C	C	C	C	C	C	C	C	C	C	C	C	C	C
solcap_snp_sl_25453	2	35.7976	A	A	A	A	A	A	A	A	A	A	A	A	A	A	A	A	A	A	A	A	A	A	A	A	A	A	A	A	A	A	A	A	A	A	A	A	A	A	A	A	A	A	A	A	A	A	A
solcap_snp_sl_35791	2	35.7988	A	A	A	A	A	A	A	A	A	A	A	A	A	A	A	A	A	A	A	A	A	A	A	A	A	A	A	A	A	A	A	A	A	A	A	A	A	A	A	A	A	A	A	A	A	A	A
solcap_snp_sl_25449	2	35.8018	G	G	G	G	G	G	G	G	G	G	G	G	G	G	G	G	G	G	G	G	G	G	G	G	G	G	G	G	G	G	G	G	G	G	G	G	G	G	G	G	G	G	G	G	G	G	G
solcap_snp_sl_25448	2	35.8028	G	G	G	G	G	G	G	G	G	G	G	G	G	G	G	G	G	G	G	G	G	G	G	G	G	G	G	G	G	G	G	G	G	G	G	G	G	G	G	G	G	G	G	G	G	G	G
solcap_snp_sl_25444	2	35.8761	A	A	A	A	A	A	A	A	A	A	A	A	A	A	A	A	A	A	A	A	A	A	A	A	A	A	A	A	A	A	A	A	A	A	A	A	A	A	A	A	A	A	A	A	A	A	A
solcap_snp_sl_25443	2	35.8775	A	A	A	A	A	A	A	A	A	A	A	A	A	A	A	A	A	A	A	A	A	A	A	A	A	A	A	A	A	A	A	A	A	A	A	A	A	A	A	A	A	A	A	A	A	A	A
solcap_snp_sl_25442	2	35.8871	A	A	A	A	A	A	A	A	A	A	A	A	A	A	A	A	A	A	A	A	A	A	A	A	A	A	A	A	A	A	A	A	A	A	A	A	A	A	A	A	A	A	A	A	A	A	A
solcap_snp_sl_25441	2	35.8876	G	G	G	G	G	G	G	G	G	G	G	G	G	G	G	G	G	G	G	G	G	G	G	G	G	G	G	G	G	G	G	G	G	G	G	G	G	G	G	G	G	G	G	G	G	G	G
solcap_snp_sl_25440	2	35.8876	G	G	G	G	G	G	G	G	G	G	G	G	G	G	G	G	G	G	G	G	G	G	G	G	G	G	G	G	G	G	G	G	G	G	G	G	G	G	G	G	G	G	G	G	G	G	G
solcap_snp_sl_25439	2	35.888	G	G	G	G	G	G	G	G	G	G	G	G	G	G	G	G	G	G	G	G	G	G	G	G	G	G	G	G	G	G	G	G	G	G	G	G	G	G	G	G	G	G	G	G	G	G	G
solcap_snp_sl_25438	2	35.8883	G	G	G	G	G	G	G	G	G	G	G	G	G	G	G	G	G	G	G	G	G	G	G	G	G	G	G	G	G	G	G	G	G	G	G	G	G	G	G	G	G	G	G	G	G	G	G
solcap_snp_sl_35789	2	35.8888	A	A	A	A	A	A	A	A	A	A	A	A	A	A	A	A	A	A	A	A	A	A	A	A	A	A	A	A	A	A	A	A	A	A	A	A	A	A	A	A	A	A	A	A	A	A	A
solcap_snp_sl_25433	2	35.8904	A	A	A	A	A	A	A	A	A	A	A	A	A	A	A	A	A	A	A	A	A	A	A	A	A	A	A	A	A	A	A	A	A	A	A	A	A	A	A	A	A	A	A	A	A	A	A
solcap_snp_sl_35787	2	35.8905	A	A	A	A	A	A	A	A	A	A	A	A	A	A	A	A	A	A	A	A	A	A	A	A	A	A	A	A	A	A	A	A	A	A	A	A	A	A	A	A	A	A	A	A	A	A	A
solcap_snp_sl_25432	2	35.9042	G	G	G	G	G	G	G	G	G	G	G	G	G	G	G	G	G	G	G	G	G	G	G	G	G	G	G	G	G	G	G	G	G	G	G	G	G	G	G	G	G	G	G	G	G	G	G
solcap_snp_sl_25431	2	35.9047	G	G	G	G	G	G	G	G	G	G	G	G	G	G	G	G	G	G	G	G	G	G	G	G	G	G	G	G	G	G	G	G	G	G	G	G	G	G	G	G	G	G	G	G	G	G	G
solcap_snp_sl_35784	2	35.9142	G	G	G	G	G	G	G	G	G	G	G	G	G	G	G	G	G	G	G	G	G	G	G	G	G	G	G	G	G	G	G	G	G	G	G	G	G	G	G	G	G	G	G	G	G	G	G
solcap_snp_sl_25429	2	35.9315	T	T	T	T	T	T	T	T	T	T	T	T	T	T	T	T	T	T	T	T	T	T	T	T	T	T	T	T	T	T	T	T	T	T	T	T	T	T	T	T	T	T	T	T	T	T	T
solcap_snp_sl_25428	2	35.9322	A	A	A	A	A	A	A	A	A	A	A	A	A	A	A	A	A	A	A	A	A	A	A	A	A	A	A	A	A	A	A	A	A	A	A	A	A	A	A	A	A	A	A	A	A	A	A
solcap_snp_sl_35780	2	35.947	C	C	C	C	C	C	C	C	C	C	C	C	C	C	C	C	C	C	C	C	C	C	C	C	C	C	C	C	C	C	C	C	C	C	C	C	C	C	C	C	C	C	C	C	C	C	C
solcap_snp_sl_35779	2	35.9493	G	G	G	G	G	G	G	G	G	G	G	G	G	G	G	G	G	G	G	G	G	G	G	G	G	G	G	G	G	G	G	G	G	G	G	G	G	G	G	G	G	G	G	G	G	G	G
solcap_snp_sl_35778	2	35.9497	A	A	A	A	A	A	A	A	A	A	A	A	A	A	A	A	A	A	A	A	A	A	A	A	A	A	A	A	A	A	A	A	A	A	A	A	A	A	A	A	A	A	A	A	A	A	A
solcap_snp_sl_35777	2	35.9619	G	G	G	G	G	G	G	G	G	G	G	G	G	G	G	G	G	G	G	G	G	G	G	G	G	G	G	G	G	G	G	G	G	G	G	G	G	G	G	G	G	G	G	G	G	G	G
SL10923_448	2	35.9706	A	A	A	A	A	A	A	A	A	A	A	A	A	A	A	A	A	A	A	A	A	A	A	A	A	A	A	A	A	A	A	A	A	A	A	A	A	A	A	A	A	A	A	A	A	A	A
solcap_snp_sl_35776	2	35.9764	G	G	G	G	G	G	G	G	G	G	G	G	G	G	G	G	G	G	G	G	G	G	G	G	G	G	G	G	G	G	G	G	G	G	G	G	G	G	G	G	G	G	G	G	G	G	G
solcap_snp_sl_35774	2	35.9821	G	G	G	G	G	G	G	G	G	G	G	G	G	G	G	G	G	G	G	G	G	G	G	G	G	G	G	G	G	G	G	G	G	G	G	G	G	G	G	G	G	G	G	G	G	G	G
solcap_snp_sl_25427	2	35.9859	A	A	A	A	A	A	A	A	A	A	A	A	A	A	A	A	A	A	A	A	A	A	A	A	A	A	A	A	A	A	A	A	A	A	A	A	A	A	A	A	A	A	A	A	A	A	A
solcap_snp_sl_25422	2	35.9904	C	C	C	C	C	C	C	C	C	C	C	C	C	C	C	C	C	C	C	C	C	C	C	C	C	C	C	C	C	C	C	C	C	C	C	C	C	C	C	C	C	C	C	C	C	C	C
solcap_snp_sl_25421	2	35.9905	G	G	G	G	G	G	G	G	G	G	G	G	G	G	G	G	G	G	G	G	G	G	G	G	G	G	G	G	G	G	G	G	G	G	G	G	G	G	G	G	G	G	G	G	G	G	G
solcap_snp_sl_65977	2	35.9906	G	G	G	G	G	G	G	G	G	G	G	G	G	G	G	G	G	G	G	G	G	G	G	G	G	G	G	G	G	G	G	G	G	G	G	G	G	G	G	G	G	G	G	G	G	G	G
solcap_snp_sl_65976	2	36.0052	G	G	G	G	G	G	G	G	G	G	G	G	G	G	G	G	G	G	G	G	G	G	G	G	G	G	G	G	G	G	G	G	G	G	G	G	G	G	G	G	G	G	G	G	G	G	G
solcap_snp_sl_35771	2	36.0052	C	C	C	C	C	C	C	C	C	C	C	C	C	C	C	C	C	C	C	C	C	C	C	C	C	C	C	C	C	C	C	C	C	C	C	C	C	C	C	C	C	C	C	C	C	C	C
solcap_snp_sl_65975	2	36.0055	A	A	A	A	A	A	A	A	A	A	A	A	A	A	A	A	A	A	A	A	A	A	A	A	A	A	A	A	A	A	A	A	A	A	A	A	A	A	A	A	A	A	A	A	A	A	A
solcap_snp_sl_25420	2	36.0057	C	C	C	C	C	C	C	C	C	C	C	C	C	C	C	C	C	C	C	C	C	C	C	C	C	C	C	C	C	C	C	C	C	C	C	C	C	C	C	C	C	C	C	C	C	C	C
solcap_snp_sl_25418	2	36.0095	G	G	G	G	G	G	G	G	G	G	G	G	G	G	G	G	G	G	G	G	G	G	G	G	G	G	G	G	G	G	G	G	G	G	G	G	G	G	G	G	G	G	G	G	G	G	G
solcap_snp_sl_15574	2	36.0095	A	A	A	A	G	R	A	A	A	R	A	G	G	A	A	G	A	G	G	A	A	A	G	R	G	G	G	G	A	G	G	A	A	G	A	A	A	G	G	A	G	A	G	A	A	A	A
solcap_snp_sl_25417	2	36.0096	C	C	C	C	C	C	C	C	C	C	C	C	C	C	C	C	C	C	C	C	C	C	C	C	C	C	C	C	C	C	C	C	C	C	C	C	C	C	C	C	C	C	C	C	C	C	C
solcap_snp_sl_25415	2	36.0124	T	T	T	T	T	T	T	T	T	T	T	T	T	T	T	T	T	T	T	T	T	T	T	T	T	T	T	T	T	T	T	T	T	T	T	T	T	T	T	T	T	T	T	T	T	T	T
solcap_snp_sl_35770	2	36.0331	G	G	G	G	G	G	G	G	G	G	G	G	G	G	G	G	G	G	G	G	G	G	G	G	G	G	G	G	G	G	G	G	G	G	G	G	G	G	G	G	G	G	G	G	G	G	G
SGN-U149575_TG14_snp657	2	36.0547	G	G	G	G	G	G	G	G	G	G	G	G	G	G	G	G	G	G	G	G	G	G	G	G	G	G	G	G	G	G	G	G	G	G	G	G	G	G	G	G	G	G	G	G	G	G	G
solcap_snp_sl_25414	2	36.058	C	C	C	C	C	C	C	C	C	C	C	C	C	C	C	C	C	C	C	C	C	C	C	C	C	C	C	C	C	C	C	C	C	C	C	C	C	C	C	C	C	C	C	C	C	C	C
solcap_snp_sl_35764	2	36.1033	G	G	G	G	G	G	G	G	G	G	G	G	G	G	G	G	G	G	G	G	G	G	G	G	G	G	G	G	G	G	G	G	G	G	G	G	G	G	G	G	G	G	G	G	G	G	G
CL015861-0082	2	36.1033	C	C	C	C	C	C	C	C	C	C	C	C	C	C	C	C	C	C	C	C	C	C	C	C	C	C	C	C	C	C	C	C	C	C	C	C	C	C	C	C	C	C	C	C	C	C	C
CL015861-0134	2	36.1034	G	G	G	G	G	G	G	G	G	G	G	G	G	G	G	G	G	G	G	G	G	G	G	G	G	G	G	G	G	G	G	G	G	G	G	G	G	G	G	G	G	G	G	G	G	G	G
solcap_snp_sl_25409	2	36.1258	A	A	A	A	A	A	A	A	A	A	A	A	A	A	A	A	A	A	A	A	A	A	A	A	A	A	A	A	A	A	A	A	A	A	A	A	A	A	A	A	A	A	A	A	A	A	A
solcap_snp_sl_25408	2	36.1261	A	A	A	A	A	A	A	A	A	A	A	A	A	A	A	A	A	A	A	A	A	A	A	A	A	A	A	A	A	A	A	A	A	A	A	A	A	A	A	A	A	A	A	A	A	A	A
solcap_snp_sl_25406	2	36.1395	A	A	A	A	A	A	A	A	A	A	A	A	A	A	A	A	A	A	A	A	A	A	A	A	A	A	A	A	A	A	A	A	A	A	A	A	A	A	A	A	A	A	A	A	A	A	A
solcap_snp_sl_25405	2	36.1714	A	A	A	A	A	A	A	A	A	A	A	A	A	A	A	A	A	A	A	A	A	A	A	A	A	A	A	A	A	A	A	A	A	A	A	A	A	A	A	A	A	A	A	A	A	A	A
solcap_snp_sl_25403	2	36.2038	A	A	A	A	A	A	A	A	A	A	A	A	A	A	A	A	A	A	A	A	A	A	A	A	A	A	A	A	A	A	A	A	A	A	A	A	A	A	A	A	A	A	A	A	A	A	A
solcap_snp_sl_25402	2	36.2039	G	G	G	G	G	G	G	G	G	G	G	G	G	G	G	G	G	G	G	G	G	G	G	G	G	G	G	G	G	G	G	G	G	G	G	G	G	G	G	G	G	G	G	G	G	G	G
solcap_snp_sl_25401	2	36.2371	G	G	G	G	G	G	G	G	G	G	G	G	G	G	G	G	G	G	G	G	G	G	G	G	G	G	G	G	G	G	G	G	G	G	G	G	G	G	G	G	G	G	G	G	G	G	G
solcap_snp_sl_35759	2	36.2371	A	A	A	A	A	A	A	A	A	A	A	A	A	A	A	A	A	A	A	A	A	A	A	A	A	A	A	A	A	A	A	A	A	A	A	A	A	A	A	A	A	A	A	A	A	A	A
solcap_snp_sl_35758	2	36.2373	G	G	G	G	G	G	G	G	G	G	G	G	G	G	G	G	G	G	G	G	G	G	G	G	G	G	G	G	G	G	G	G	G	G	G	G	G	G	G	G	G	G	G	G	G	G	G
SL10346_156	2	36.2731	A	A	A	A	A	A	A	A	A	A	A	A	A	A	A	A	A	A	A	A	A	A	A	A	A	A	A	A	A	A	A	A	A	A	A	A	A	A	A	A	A	A	A	A	A	A	A
solcap_snp_sl_35757	2	36.282	C	C	C	C	C	C	C	C	C	C	C	C	C	C	C	C	C	C	C	C	C	C	C	C	C	C	C	C	C	C	C	C	C	C	C	C	C	C	C	C	C	C	C	C	C	C	C
SGN-U574837_snp399	2	36.2842	G	G	G	G	G	G	G	G	G	G	G	G	G	G	G	G	G	G	G	G	G	G	G	G	G	G	G	G	G	G	G	G	G	G	G	G	G	G	G	G	G	G	G	G	G	G	G
solcap_snp_sl_35755	2	36.2991	A	A	A	A	A	A	A	A	A	A	A	A	A	A	A	A	A	A	A	A	A	A	A	A	A	A	A	A	A	A	A	A	A	A	A	A	A	A	A	A	A	A	A	A	A	A	A
solcap_snp_sl_25398	2	36.309	A	A	A	A	A	A	A	A	A	A	A	A	A	A	A	A	A	A	A	A	A	A	A	A	A	A	A	A	A	A	A	A	A	A	A	A	A	A	A	A	A	A	A	A	A	A	A
solcap_snp_sl_35754	2	36.3091	A	A	A	A	A	A	A	A	A	A	A	A	A	A	A	A	A	A	A	A	A	A	A	A	A	A	A	A	A	A	A	A	A	A	A	A	A	A	A	A	A	A	A	A	A	A	A
solcap_snp_sl_35753	2	36.3095	A	A	A	A	A	A	A	A	A	A	A	A	A	A	A	A	A	A	A	A	A	A	A	A	A	A	A	A	A	A	A	A	A	A	A	A	A	A	A	A	A	A	A	A	A	A	A
solcap_snp_sl_35752	2	36.3095	C	C	C	C	C	C	C	C	C	C	C	C	C	C	C	C	C	C	C	C	C	C	C	C	C	C	C	C	C	C	C	C	C	C	C	C	C	C	C	C	C	C	C	C	C	C	C
SGN-U584790_snp107	2	36.3096	C	C	C	C	C	C	C	C	C	C	C	C	C	C	C	C	C	C	C	C	C	C	C	C	C	C	C	C	C	C	C	C	C	C	C	C	C	C	C	C	C	C	C	C	C	C	C
solcap_snp_sl_49304	2	36.3654	A	A	A	A	A	A	A	A	A	A	A	A	A	A	A	A	A	A	A	A	A	A	A	A	A	A	A	A	A	A	A	A	A	A	A	A	A	A	A	A	A	A	A	A	A	A	A
solcap_snp_sl_23849	2	36.3656	A	A	A	A	A	A	A	A	A	A	A	A	A	A	A	A	A	A	A	A	A	A	A	A	A	A	A	A	A	A	A	A	A	A	A	A	A	A	A	A	A	A	A	A	A	A	A
solcap_snp_sl_29517	2	36.3785	A	A	A	A	A	A	A	A	A	A	A	A	A	A	A	A	A	A	A	A	A	A	A	A	A	A	A	A	A	A	A	A	A	A	A	A	A	A	A	A	A	A	A	A	R	A	A
solcap_snp_sl_23850	2	36.4024	G	G	G	G	G	G	G	G	G	G	G	G	G	G	G	G	G	G	G	G	G	G	G	G	G	G	G	G	G	G	G	G	G	G	G	G	G	G	G	G	G	G	G	G	G	G	G
solcap_snp_sl_13513	2	36.4038	A	A	A	A	A	A	A	A	A	A	A	A	A	A	A	A	A	A	A	A	A	A	A	A	A	A	A	A	A	A	A	A	A	A	A	A	A	A	A	A	A	A	A	A	A	A	A
solcap_snp_sl_13514	2	36.4046	G	G	G	G	G	G	G	G	G	G	G	G	G	G	G	G	G	G	G	G	G	G	G	G	G	G	G	G	G	G	G	G	G	G	G	G	G	G	G	G	G	G	G	G	G	G	G
solcap_snp_sl_13515	2	36.4112	A	A	A	A	A	A	A	A	A	A	A	A	A	A	A	A	A	A	A	A	A	A	A	A	A	A	A	A	A	A	A	A	A	A	A	A	A	A	A	A	A	A	A	A	A	A	A
solcap_snp_sl_13516	2	36.4113	A	A	A	A	A	A	A	A	A	A	A	A	A	A	A	A	A	A	A	A	A	A	A	A	A	A	A	A	A	A	A	A	A	A	A	A	A	A	A	A	A	A	A	A	A	A	A
solcap_snp_sl_13517	2	36.4117	G	G	G	G	G	G	G	G	G	G	G	G	G	G	G	G	G	G	G	G	G	G	G	G	G	G	G	G	G	G	G	G	G	G	G	G	G	G	G	G	G	G	G	G	G	G	G
solcap_snp_sl_13518	2	36.4118	G	G	G	G	G	G	G	G	G	G	G	G	G	G	G	G	G	G	G	G	G	G	G	G	G	G	G	G	G	G	G	G	G	G	G	G	G	G	G	G	G	G	G	G	G	G	G
solcap_snp_sl_13519	2	36.4119	G	G	G	G	G	G	G	G	G	G	G	G	G	G	G	G	G	G	G	G	G	G	G	G	G	G	G	G	G	G	G	G	G	G	G	G	G	G	G	G	G	G	G	G	G	G	G
solcap_snp_sl_23851	2	36.4131	A	A	A	A	A	A	A	A	A	A	A	A	A	A	A	A	A	A	A	A	A	A	A	A	A	A	A	A	A	A	A	A	A	A	A	A	A	A	A	A	A	A	A	A	A	A	A
solcap_snp_sl_29518	2	36.419	A	A	A	A	A	A	A	A	A	A	A	A	A	A	A	A	A	A	A	A	A	A	A	A	A	A	A	A	A	A	A	A	A	A	A	A	A	A	A	A	A	A	A	A	A	A	A
solcap_snp_sl_13523	2	36.4226	A	A	A	A	A	A	A	A	A	A	A	A	A	A	A	A	A	A	A	A	A	A	A	A	A	A	A	A	A	A	A	A	A	A	A	A	A	A	A	A	A	A	A	A	A	A	A
solcap_snp_sl_13526	2	36.4232	A	A	A	A	A	A	A	A	A	A	A	A	A	A	A	A	A	A	A	A	A	A	A	A	A	A	A	A	A	A	A	A	A	A	A	A	A	A	A	A	A	A	A	A	A	A	A
solcap_snp_sl_13527	2	36.4234	G	G	G	G	G	G	G	G	G	G	G	G	G	G	G	G	G	G	G	G	G	G	G	G	G	G	G	G	G	G	G	G	G	G	G	G	G	G	G	G	G	G	G	G	G	G	G
solcap_snp_sl_13528	2	36.4236	A	A	A	A	A	A	A	A	A	A	A	A	A	A	A	A	A	A	A	A	A	A	A	A	A	A	A	A	A	A	A	A	A	A	A	A	A	A	A	A	A	A	A	A	A	A	A
solcap_snp_sl_13529	2	36.4239	C	C	C	C	C	C	C	C	C	C	C	C	C	C	C	C	C	C	C	C	C	C	C	C	C	C	C	C	C	C	C	C	C	C	C	C	C	C	C	C	C	C	C	C	C	C	C
solcap_snp_sl_13530	2	36.424	G	G	G	G	G	G	G	G	G	G	G	G	G	G	G	G	G	G	G	G	G	G	G	G	G	G	G	G	G	G	G	G	G	G	G	G	G	G	G	G	G	G	G	G	G	G	G
solcap_snp_sl_13531	2	36.425	G	G	G	G	G	G	G	G	G	G	G	G	G	G	G	G	G	G	G	G	G	G	G	G	G	G	G	G	G	G	G	G	G	G	G	G	G	G	G	G	G	G	G	G	G	G	G
solcap_snp_sl_13534	2	36.4268	C	C	C	C	C	C	C	C	C	C	C	C	C	C	C	C	C	C	C	C	C	C	C	C	C	C	C	C	C	C	C	C	C	C	C	C	C	C	C	C	C	C	C	C	C	C	C
solcap_snp_sl_29520	2	36.4322	G	G	G	G	G	G	G	G	G	G	G	G	G	G	G	G	G	G	G	G	G	G	G	G	G	G	G	G	G	G	G	G	G	G	G	G	G	G	G	G	G	G	G	G	G	G	G
solcap_snp_sl_13544	2	36.4417	A	A	A	A	A	A	A	A	A	A	A	A	A	A	A	A	A	A	A	A	A	A	A	A	A	A	A	A	A	A	A	A	A	A	A	A	A	A	A	A	A	A	A	A	A	A	A
solcap_snp_sl_13545	2	36.4421	C	C	C	C	C	C	C	C	C	C	C	C	C	C	C	C	C	C	C	C	C	C	C	C	C	C	C	C	C	C	C	C	C	C	C	C	C	C	C	C	C	C	C	C	C	C	C
solcap_snp_sl_29521	2	36.4422	A	A	A	A	A	A	A	A	A	A	A	A	A	A	A	A	A	A	A	A	A	A	A	A	A	A	A	A	A	A	A	A	A	A	A	A	A	A	A	A	A	A	A	A	A	A	A
solcap_snp_sl_13546	2	36.4455	T	T	T	T	T	T	T	T	T	T	T	T	T	T	T	T	T	T	T	T	T	T	T	T	T	T	T	T	T	T	T	T	T	T	T	T	T	T	T	T	T	T	T	T	T	T	T
solcap_snp_sl_29522	2	36.4681	C	C	C	C	C	C	C	C	C	C	C	C	C	C	C	C	C	C	C	C	C	C	C	C	C	C	C	C	C	C	C	C	C	C	C	C	C	C	C	C	C	C	C	C	C	C	C
solcap_snp_sl_29523	2	36.4796	C	C	C	C	C	C	C	C	C	C	C	C	C	C	C	C	C	C	C	C	C	C	C	C	C	C	C	C	C	C	C	C	C	C	C	C	C	C	C	C	C	C	C	C	C	C	C
solcap_snp_sl_13549	2	36.4909	T	T	T	T	T	T	T	T	T	T	T	T	T	T	T	T	T	T	T	T	T	T	T	T	T	T	T	T	T	T	T	T	T	T	T	T	T	T	T	T	T	T	T	T	T	T	T
solcap_snp_sl_13550	2	36.491	G	G	G	G	G	G	G	G	G	G	G	G	G	G	G	G	G	G	G	G	G	G	G	G	G	G	G	G	G	G	G	G	G	G	G	G	G	G	G	G	G	G	G	G	G	G	G
solcap_snp_sl_13552	2	36.4912	T	T	T	T	T	T	T	T	T	T	T	T	T	T	T	T	T	T	T	T	T	T	T	T	T	T	T	T	T	T	T	T	T	T	T	T	T	T	T	T	T	T	T	T	T	T	T
solcap_snp_sl_23856	2	36.4914	G	G	G	G	G	G	G	G	G	G	G	G	G	G	G	G	G	G	G	G	G	G	G	G	G	G	G	G	G	G	G	G	G	G	G	G	G	G	G	G	G	G	G	G	G	G	G
solcap_snp_sl_29524	2	36.4995	A	A	A	A	A	A	A	A	A	A	A	A	A	A	A	A	A	A	A	A	A	A	A	A	A	A	A	A	A	A	A	A	A	A	A	A	A	A	A	A	A	A	A	A	A	A	A
solcap_snp_sl_23857	2	36.5197	A	A	A	A	A	A	A	A	A	A	A	A	A	A	A	A	A	A	A	A	A	A	A	A	A	A	A	A	A	A	A	A	A	A	A	A	A	A	A	A	A	A	A	A	A	A	A
solcap_snp_sl_13554	2	36.5429	G	G	G	G	G	G	G	G	G	G	G	G	G	G	G	G	G	G	G	G	G	G	G	G	G	G	G	G	G	G	G	G	G	G	G	G	G	G	G	G	G	G	G	G	G	G	G
solcap_snp_sl_13555	2	36.5438	A	A	A	A	A	A	A	A	A	A	A	A	A	A	A	A	A	A	A	A	A	A	A	A	A	A	A	A	A	A	A	A	A	A	A	A	A	A	A	A	A	A	A	A	A	A	A
solcap_snp_sl_13556	2	36.5444	G	G	G	G	G	G	G	G	G	G	G	G	G	G	G	G	G	G	G	G	G	G	G	G	G	G	G	G	G	G	G	G	G	G	G	G	G	G	G	G	G	G	G	G	G	G	G
solcap_snp_sl_13557	2	36.5453	A	A	A	A	A	A	A	A	A	A	A	A	A	A	A	A	A	A	A	A	A	A	A	A	A	A	A	A	A	A	A	A	A	A	A	A	A	A	A	A	A	A	A	A	A	A	A
solcap_snp_sl_13558	2	36.5593	G	G	G	G	G	G	G	G	G	G	G	G	G	G	G	G	G	G	G	G	G	G	G	G	G	G	G	G	G	G	G	G	G	G	G	G	G	G	G	G	G	G	G	G	G	G	G
solcap_snp_sl_13559	2	36.5721	A	A	A	A	A	A	A	A	A	A	A	A	A	A	A	A	A	A	A	A	A	A	A	A	A	A	A	A	A	A	A	A	A	A	A	A	A	A	A	A	A	A	A	A	A	A	A
solcap_snp_sl_29526	2	36.5977	G	G	G	G	G	G	G	G	G	G	G	G	G	G	G	G	G	G	G	G	G	G	G	G	G	G	G	G	G	G	G	G	G	G	G	G	G	G	G	G	G	G	G	G	G	G	G
Le013093s_150	2	36.645	C	C	C	C	C	C	C	C	C	C	C	C	C	C	C	C	C	C	C	C	C	C	C	C	C	C	C	C	C	C	C	C	C	C	C	C	C	C	C	C	C	C	C	C	C	C	C
solcap_snp_sl_29527	2	36.6908	A	A	A	A	A	A	A	A	A	A	A	A	A	A	A	A	A	A	A	A	A	A	A	A	A	A	A	A	A	A	A	A	A	A	A	A	A	A	A	A	A	A	A	A	A	A	A
solcap_snp_sl_49311	2	36.6909	A	A	A	A	A	A	A	A	A	A	A	A	A	A	A	A	A	A	A	A	A	A	A	A	A	A	A	A	A	A	A	A	A	A	A	A	A	A	A	A	A	A	A	A	A	A	A
solcap_snp_sl_29528	2	36.697	G	G	G	G	G	G	G	G	G	G	G	G	G	G	G	G	G	G	G	G	G	G	G	G	G	G	G	G	G	G	G	G	G	G	G	G	G	G	G	G	G	G	G	G	G	G	G
solcap_snp_sl_13561	2	36.7165	G	G	G	G	G	G	G	G	G	G	G	G	G	G	G	G	G	G	G	G	G	G	G	G	G	G	G	G	G	G	G	G	G	G	G	G	G	G	G	G	G	G	G	G	G	G	G
solcap_snp_sl_13566	2	36.741	T	T	T	T	T	T	T	T	T	T	T	T	T	T	T	T	T	T	T	T	T	T	T	T	T	T	T	T	T	T	T	T	T	T	T	T	T	T	T	T	T	T	T	T	T	T	T
solcap_snp_sl_49312	2	36.7491	A	A	A	A	A	A	A	A	A	A	A	A	A	A	A	A	A	A	A	A	A	A	A	A	A	A	A	A	A	A	A	A	A	A	A	A	A	A	A	A	A	A	A	A	A	A	A
solcap_snp_sl_13567	2	36.766	C	C	C	C	C	C	C	C	C	C	C	C	C	C	C	C	C	C	C	C	C	C	C	C	C	C	C	C	C	C	C	C	C	C	C	C	C	C	C	C	C	C	C	C	C	C	C
solcap_snp_sl_13568	2	36.7669	A	A	A	A	A	A	A	A	A	A	A	A	A	A	A	A	A	A	A	A	A	A	A	A	A	A	A	A	A	A	A	A	A	A	A	A	A	A	A	A	A	A	A	A	A	A	A
solcap_snp_sl_29531	2	36.7669	G	G	G	G	G	G	G	G	G	G	G	G	G	G	G	G	G	G	G	G	G	G	G	G	G	G	G	G	G	G	G	G	G	G	G	G	G	G	G	G	G	G	G	G	G	G	G
SL10771_467	2	36.8045	A	A	A	A	A	A	A	A	A	A	A	A	A	A	A	A	A	A	A	A	A	A	A	A	A	A	A	A	A	A	A	A	A	A	A	A	A	A	A	A	A	A	A	A	A	A	A
solcap_snp_sl_13569	2	36.8186	A	A	A	A	A	A	A	A	A	A	A	A	A	A	A	A	A	A	A	A	A	A	A	A	A	A	A	A	A	A	A	A	A	A	A	A	A	A	A	A	A	A	A	A	A	A	A
solcap_snp_sl_13574	2	36.8287	G	G	G	G	G	G	G	G	G	G	G	G	G	G	G	G	G	G	G	G	G	G	G	G	G	G	G	G	G	G	G	G	G	G	G	G	G	G	G	G	G	G	G	G	G	G	G
solcap_snp_sl_13576	2	36.8422	A	A	A	A	A	A	A	A	A	A	A	A	A	A	A	A	A	A	A	A	A	A	A	A	A	A	A	A	A	A	A	A	A	A	A	A	A	A	A	A	A	A	A	A	A	A	A
solcap_snp_sl_23861	2	36.8427	T	T	T	T	T	T	T	T	T	T	T	T	T	T	T	T	T	T	T	T	T	T	T	T	T	T	T	T	T	T	T	T	T	T	T	T	T	T	T	T	T	T	T	T	T	T	T
solcap_snp_sl_13578	2	36.8482	A	A	A	A	A	A	A	A	A	A	A	A	A	A	A	A	A	A	A	A	A	A	A	A	A	A	A	A	A	A	A	A	A	A	A	A	A	A	A	A	A	A	A	A	A	A	A
solcap_snp_sl_13579	2	36.8483	T	T	T	T	T	T	T	T	T	T	T	T	T	T	T	T	T	T	T	T	T	T	T	T	T	T	T	T	T	T	T	T	T	T	T	T	T	T	T	T	T	T	T	T	T	T	T
solcap_snp_sl_13580	2	36.8484	G	G	G	G	G	G	G	G	G	G	G	G	G	G	G	G	G	G	G	G	G	G	G	G	G	G	G	G	G	G	G	G	G	G	G	G	G	G	G	G	G	G	G	G	G	G	G
solcap_snp_sl_13581	2	36.8485	A	A	A	A	A	A	A	A	A	A	A	A	A	A	A	A	A	A	A	A	A	A	A	A	A	A	A	A	A	A	A	A	A	A	A	A	A	A	A	A	A	A	A	A	A	A	A
solcap_snp_sl_49318	2	36.8522	A	A	A	A	A	A	A	A	A	A	A	A	A	A	A	A	A	A	A	A	A	A	A	A	A	A	A	A	A	A	A	A	A	A	A	A	A	A	A	A	A	A	A	A	A	A	A
solcap_snp_sl_13582	2	36.8716	G	G	G	G	G	G	G	G	G	G	G	G	G	G	G	G	G	G	G	G	G	G	G	G	G	G	G	G	G	G	G	G	G	G	G	G	G	G	G	G	G	G	G	G	G	G	G
solcap_snp_sl_13584	2	36.8817	G	G	G	G	G	G	G	G	G	G	G	G	G	G	G	G	G	G	G	G	G	G	G	G	G	G	G	G	G	G	G	G	G	G	G	G	G	G	G	G	G	G	G	G	G	G	G
solcap_snp_sl_13586	2	36.9009	A	A	A	A	A	A	A	A	A	A	A	A	A	A	A	A	A	A	A	A	A	A	A	A	A	A	A	A	A	A	A	A	A	A	A	A	A	A	A	A	A	A	A	A	A	A	A
S_744	2	36.9153	A	A	A	A	A	A	A	A	A	A	A	A	A	A	A	A	A	A	A	A	A	A	A	A	A	A	A	A	A	A	A	A	A	A	A	A	A	A	A	A	A	A	A	A	A	A	A
S_427	2	36.9156	A	A	A	A	A	A	A	A	A	A	A	A	A	A	A	A	A	A	A	A	A	A	A	A	A	A	A	A	A	A	A	A	A	A	A	A	A	A	A	A	A	A	A	A	A	A	A
solcap_snp_sl_4573	2	36.932	A	A	G	A	A	A	A	A	A	A	A	A	A	A	A	A	G	A	A	A	A	A	A	A	A	A	A	A	A	A	A	A	A	A	A	A	G	A	A	A	A	A	A	A	A	A	A
solcap_snp_sl_13589	2	36.9322	G	G	G	G	G	G	G	G	G	G	G	G	G	G	G	G	G	G	G	G	G	G	G	G	G	G	G	G	G	G	G	G	G	G	G	G	G	G	G	G	G	G	G	G	G	G	G
solcap_snp_sl_13590	2	36.9325	T	T	T	T	T	T	T	T	T	T	T	T	T	T	T	T	T	T	T	T	T	T	T	T	T	T	T	T	T	T	T	T	T	T	T	T	T	T	T	T	T	T	T	T	T	T	T
CL009035-0516	2	36.9525	A	A	A	A	A	A	A	A	A	M	A	A	A	A	A	A	A	A	A	A	A	A	A	A	A	A	A	A	A	A	A	A	A	A	A	A	A	A	A	A	A	A	A	A	M	A	A
CL009035-0571	2	36.9528	A	A	A	A	A	A	A	A	A	A	A	A	A	A	A	A	A	A	A	A	A	A	A	A	A	A	A	A	A	A	A	A	A	A	A	A	A	A	A	A	A	A	A	A	A	A	A
solcap_snp_sl_100117	2	36.9597	C	C	C	C	C	C	C	C	C	C	C	C	C	C	C	C	C	C	C	C	C	C	C	C	C	C	C	C	C	C	C	C	C	C	C	C	C	C	C	C	C	C	C	C	C	C	C
solcap_snp_sl_100118	2	36.9598	A	A	A	A	A	A	A	A	A	A	A	A	A	A	A	A	A	A	A	A	A	A	A	A	A	A	A	A	A	A	A	A	A	A	A	A	A	A	A	A	A	A	A	A	A	A	A
solcap_snp_sl_13595	2	36.9623	A	A	A	A	A	A	A	A	A	A	A	A	A	A	A	A	A	A	A	A	A	A	A	A	A	A	A	A	A	A	A	A	A	A	A	A	A	A	A	A	A	A	A	A	A	A	A
solcap_snp_sl_13596	2	36.9625	C	C	C	C	C	C	C	C	C	C	C	C	C	C	C	C	C	C	C	C	C	C	C	C	C	C	C	C	C	C	C	C	C	C	C	C	C	C	C	C	C	C	C	C	C	C	C
solcap_snp_sl_13597	2	36.9626	A	A	A	A	A	A	A	A	A	A	A	A	A	A	A	A	A	A	A	A	A	A	A	A	A	A	A	A	A	A	A	A	A	A	A	A	A	A	A	A	A	A	A	A	A	A	A
solcap_snp_sl_13599	2	36.9635	G	G	G	G	G	G	G	G	G	G	G	G	G	G	G	G	G	G	G	G	G	G	G	G	G	G	G	G	G	G	G	G	G	G	G	G	G	G	G	G	G	G	G	G	G	G	G
solcap_snp_sl_13600	2	36.9636	A	A	A	A	A	A	A	A	A	A	A	A	A	A	A	A	A	A	A	A	A	A	A	A	A	A	A	A	A	A	A	A	A	A	A	A	A	A	A	A	A	A	A	A	A	A	A
solcap_snp_sl_13603	2	36.9723	A	A	A	A	A	A	A	A	A	A	A	A	A	A	A	A	A	A	A	A	A	A	A	A	A	A	A	A	A	A	A	A	A	A	A	A	A	A	A	A	A	A	A	A	A	A	A
solcap_snp_sl_29538	2	36.9761	G	G	G	G	G	G	G	G	G	G	G	G	G	G	G	G	G	G	G	G	G	G	G	G	G	G	G	G	G	G	G	G	G	G	G	G	G	G	G	G	G	G	G	G	G	G	G
solcap_snp_sl_13604	2	36.9763	A	A	A	A	A	A	A	A	A	A	A	A	A	A	A	A	A	A	A	A	A	A	A	A	A	A	A	A	A	A	A	A	A	A	A	A	A	A	A	A	A	A	A	A	A	A	A
solcap_snp_sl_13605	2	36.9763	T	T	T	T	T	T	T	T	T	T	T	T	T	T	T	T	T	T	T	T	T	T	T	T	T	T	T	T	T	T	T	T	T	T	T	T	T	T	T	T	T	T	T	T	T	T	T
solcap_snp_sl_13606	2	36.9853	G	G	G	G	G	G	G	G	G	G	G	G	G	G	G	G	G	G	G	G	G	G	G	G	G	G	G	G	G	G	G	G	G	G	G	G	G	G	G	G	G	G	G	G	G	G	G
solcap_snp_sl_29540	2	36.9872	A	A	A	A	A	A	A	A	A	A	A	A	A	A	A	A	A	A	A	A	A	A	A	A	A	A	A	A	A	A	A	A	A	A	A	A	A	A	A	A	A	A	A	A	A	A	A
solcap_snp_sl_29541	2	36.9877	A	A	A	A	A	A	A	A	A	A	A	A	A	A	A	A	A	A	A	A	A	A	A	A	A	A	A	A	A	A	A	A	A	A	A	A	A	A	A	A	A	A	A	A	A	A	A
solcap_snp_sl_49322	2	37.01	A	A	A	A	A	A	A	A	A	A	A	A	A	A	A	A	A	A	A	A	A	A	A	A	A	A	A	A	A	A	A	A	A	A	A	A	A	A	A	A	A	A	A	A	A	A	A
solcap_snp_sl_23863	2	37.0104	G	G	G	G	G	G	G	G	G	G	G	G	G	G	G	G	G	G	G	G	G	G	G	G	G	G	G	G	G	G	G	G	G	G	G	G	G	G	G	G	G	G	G	G	G	G	G
solcap_snp_sl_29543	2	37.0114	G	G	G	G	G	G	G	G	G	G	G	G	G	G	G	G	G	G	G	G	G	G	G	G	G	G	G	G	G	G	G	G	G	G	G	G	G	G	G	G	G	G	G	G	G	G	G
solcap_snp_sl_29545	2	37.0134	G	G	G	G	G	G	G	G	G	G	G	G	G	G	G	G	G	G	G	G	G	G	G	G	G	G	G	G	G	G	G	G	G	G	G	G	G	G	G	G	G	G	G	G	G	G	G
solcap_snp_sl_29546	2	37.0135	A	A	A	A	A	A	A	A	A	A	A	A	A	A	A	A	A	A	A	A	A	A	A	A	A	A	A	A	A	A	A	A	A	A	A	A	A	A	A	A	A	A	A	A	A	A	A
solcap_snp_sl_4578	2	37.0381	T	T	A	A	T	T	A	T	T	T	T	T	T	A	T	T	A	T	T	T	T	T	T	W	T	T	T	T	T	T	T	T	T	T	T	T	A	T	T	T	T	T	T	T	T	T	T
solcap_snp_sl_13611	2	37.043	G	G	G	G	G	G	G	G	G	G	G	G	G	G	G	G	G	G	G	G	G	G	G	G	G	G	G	G	G	G	G	G	G	G	G	G	G	G	G	G	G	G	G	G	G	G	G
solcap_snp_sl_13612	2	37.0432	A	A	A	A	A	A	A	A	A	A	A	A	A	A	A	A	A	A	A	A	A	A	A	A	A	A	A	A	A	A	A	A	A	A	A	A	A	A	A	A	A	A	A	A	A	A	A
solcap_snp_sl_13616	2	37.0436	G	G	G	G	G	G	G	G	G	G	G	G	G	G	G	G	G	G	G	G	G	G	G	G	G	G	G	G	G	G	G	G	G	G	G	G	G	G	G	G	G	G	G	G	G	G	G
solcap_snp_sl_13617	2	37.0437	A	A	A	A	A	A	A	A	A	A	A	A	A	A	A	A	A	A	A	A	A	A	A	A	A	A	A	A	A	A	A	A	A	A	A	A	A	A	A	A	A	A	A	A	A	A	A
solcap_snp_sl_13618	2	37.0438	G	G	G	G	G	G	G	G	G	G	G	G	G	G	G	G	G	G	G	G	G	G	G	G	G	G	G	G	G	G	G	G	G	G	G	G	G	G	G	G	G	G	G	G	G	G	G
solcap_snp_sl_13619	2	37.0439	G	G	G	G	G	G	G	G	G	G	G	G	G	G	G	G	G	G	G	G	G	G	G	G	G	G	G	G	G	G	G	G	G	G	G	G	G	G	G	G	G	G	G	G	G	G	G
solcap_snp_sl_29547	2	37.0444	A	A	A	A	A	A	A	A	A	A	A	A	A	A	A	A	A	A	A	A	A	A	A	A	A	A	A	A	A	A	A	A	A	A	A	A	A	A	A	A	A	A	A	A	A	A	A
solcap_snp_sl_13621	2	37.0565	T	T	T	T	T	T	T	T	T	T	T	T	T	T	T	T	T	T	T	T	T	T	T	T	T	T	T	T	T	T	T	T	T	T	T	T	T	T	T	T	T	T	T	T	T	T	T
solcap_snp_sl_13622	2	37.0566	A	A	A	A	A	A	A	A	A	A	A	A	A	A	A	A	A	A	A	A	A	A	A	A	A	A	A	A	A	A	A	A	A	A	A	A	A	A	A	A	A	A	A	A	A	A	A
solcap_snp_sl_13623	2	37.0567	A	A	A	A	A	A	A	A	A	A	A	A	A	A	A	A	A	A	A	A	A	A	A	A	A	A	A	A	A	A	A	A	A	A	A	A	A	A	A	A	A	A	A	A	A	A	A
solcap_snp_sl_13625	2	37.0702	G	G	G	G	G	G	G	G	G	G	G	G	G	G	G	G	G	G	G	G	G	G	G	G	G	G	G	G	G	G	G	G	G	G	G	G	G	G	G	G	G	G	G	G	G	G	G
solcap_snp_sl_13627	2	37.0715	A	A	A	A	A	A	A	A	A	A	A	A	A	A	A	A	A	A	A	A	A	A	A	A	A	A	A	A	A	A	A	A	A	A	A	A	A	A	A	A	A	A	A	A	A	A	A
solcap_snp_sl_29548	2	37.0722	G	G	G	G	G	G	G	G	G	G	G	G	G	G	G	G	G	G	G	G	G	G	G	G	G	G	G	G	G	G	G	G	G	G	G	G	G	G	G	G	G	G	G	G	G	G	G
solcap_snp_sl_13630	2	37.0724	A	A	A	A	A	A	A	A	A	A	A	A	A	A	A	A	A	A	A	A	A	A	A	A	A	A	A	A	A	A	A	A	A	A	A	A	A	A	A	A	A	A	A	A	A	A	A
solcap_snp_sl_13631	2	37.082	G	G	G	G	G	G	G	G	G	G	G	G	G	G	G	G	G	G	G	G	G	G	G	G	G	G	G	G	G	G	G	G	G	G	G	G	G	G	G	G	G	G	G	G	G	G	G
solcap_snp_sl_29549	2	37.1156	C	C	C	C	C	C	C	C	C	C	C	C	C	C	C	C	C	C	C	C	C	C	C	C	C	C	C	C	C	C	C	C	C	C	C	C	C	C	C	C	C	C	C	C	C	C	C
solcap_snp_sl_13632	2	37.116	G	G	G	G	G	G	G	G	G	G	G	G	G	G	G	G	G	G	G	G	G	G	G	G	G	G	G	G	G	G	G	G	G	G	G	G	G	G	G	G	G	G	G	G	G	G	G
solcap_snp_sl_13633	2	37.1161	A	A	A	A	A	A	A	A	A	A	A	A	A	A	A	A	A	A	A	A	A	A	A	A	A	A	A	A	A	A	A	A	A	A	A	A	A	A	A	A	A	A	A	A	A	A	A
solcap_snp_sl_13634	2	37.1162	A	A	A	A	A	A	A	A	A	A	A	A	A	A	A	A	A	A	A	A	A	A	A	A	A	A	A	A	A	A	A	A	A	A	A	A	A	A	A	A	A	A	A	A	A	A	A
solcap_snp_sl_13635	2	37.1362	G	G	G	G	G	G	G	G	G	G	G	G	G	G	G	G	G	G	G	G	G	G	G	G	G	G	G	G	G	G	G	G	G	G	G	G	G	G	G	G	G	G	G	G	G	G	G
solcap_snp_sl_13636	2	37.1452	G	G	G	G	G	G	G	G	G	G	G	G	G	G	G	G	G	G	G	G	G	G	G	G	G	G	G	G	G	G	G	G	G	G	G	G	G	G	G	G	G	G	G	G	G	G	G
solcap_snp_sl_13638	2	37.1634	G	G	G	G	G	G	G	G	G	G	G	G	G	G	G	G	G	G	G	G	G	G	G	G	G	G	G	G	G	G	G	G	G	G	G	G	G	G	G	G	G	G	G	G	G	G	G
solcap_snp_sl_49326	2	37.1635	G	G	G	G	G	G	G	G	G	G	G	G	G	G	G	G	G	G	G	G	G	G	G	G	G	G	G	G	G	G	G	G	G	G	G	G	G	G	G	G	G	G	G	G	G	G	G
solcap_snp_sl_49327	2	37.172	G	G	G	G	G	G	G	G	G	G	G	G	G	G	G	G	G	G	G	G	G	G	G	G	G	G	G	G	G	G	G	G	G	G	G	G	G	G	G	G	G	G	G	G	G	G	G
solcap_snp_sl_29565	2	37.2471	T	T	T	T	T	T	T	T	T	T	T	T	T	T	T	T	T	T	T	T	T	T	T	T	T	T	T	T	T	T	T	T	T	T	T	T	T	T	T	T	T	T	T	T	T	T	T
solcap_snp_sl_29567	2	37.2722	G	G	G	G	G	G	G	G	G	G	G	G	G	G	G	G	G	G	G	G	G	G	G	G	G	G	G	G	G	G	G	G	G	G	G	G	G	G	G	G	G	G	G	G	G	G	G
241_2R_407	2	37.3749	A	A	C	A	A	A	A	A	A	A	M	A	A	A	A	A	C	A	A	A	A	A	A	A	A	A	A	A	A	A	A	A	A	A	A	A	C	A	A	A	A	A	A	A	A	A	A
241_2F_264_241_2b_60_b	2	37.3768	A	A	G	A	A	A	A	A	A	A	R	A	A	A	A	A	G	A	A	A	A	A	A	A	A	A	A	A	A	A	A	A	A	A	A	A	G	A	A	A	A	A	A	A	A	A	A
solcap_snp_sl_29602	2	37.4608	G	G	G	G	G	G	G	G	G	G	G	G	G	G	G	G	G	G	G	G	G	G	G	G	G	G	G	G	G	G	G	G	G	G	G	G	G	G	G	G	G	G	G	G	G	G	G
SGN-U575873_snp121	2	37.5085	C	C	C	C	C	C	C	C	C	C	C	C	C	C	C	C	C	C	C	C	C	C	C	C	C	C	C	C	C	C	C	C	C	C	C	C	C	C	C	C	C	C	C	C	C	C	C
SGN-U313785_cLEF-41-C3_snp208	2	37.5092	A	A	A	A	A	A	A	A	A	A	A	A	A	A	A	A	A	A	A	A	A	A	A	A	A	A	A	A	A	A	A	A	A	A	A	A	A	A	A	A	A	A	A	A	A	A	A
solcap_snp_sl_29627	2	37.5548	A	A	A	A	A	A	A	A	A	A	A	A	A	A	A	A	A	A	A	A	A	A	A	A	A	A	A	A	A	A	A	A	A	A	A	A	A	A	A	A	A	A	A	A	A	A	A
solcap_snp_sl_29658	2	37.6635	A	A	A	A	A	A	A	A	A	A	A	G	A	A	A	A	A	A	A	A	A	A	A	A	R	A	A	A	A	A	A	A	A	A	A	A	A	A	A	A	G	A	A	A	A	A	A
CL009189-0414	2	37.7524	A	A	A	A	A	A	A	A	A	A	A	G	A	A	A	A	A	A	A	A	A	A	A	A	R	A	A	A	A	A	A	A	A	A	A	A	A	A	A	A	G	A	A	A	A	A	A
SL10801_170	2	37.7526	G	G	G	G	G	G	G	G	G	G	G	A	G	G	G	G	G	G	G	G	G	G	G	G	R	G	G	G	G	G	G	G	G	G	G	G	G	G	G	G	A	G	G	G	G	G	G
solcap_snp_sl_23882	2	37.7919	A	G	G	G	G	G	A	G	G	G	G	G	G	G	G	G	G	G	G	G	G	G	G	R	G	G	G	G	G	G	G	G	G	G	G	G	G	G	G	G	G	G	G	G	G	G	A
CL016172-0092	2	37.8302	C	C	C	C	C	C	C	C	C	C	C	C	C	C	C	C	C	C	C	C	C	C	C	C	C	C	C	C	C	C	C	C	C	C	C	C	C	C	C	C	C	C	C	C	C	C	C
CL016172-0398_solcap_snp_sl_29710	2	37.8305	A	A	A	A	A	A	A	A	A	A	A	G	A	A	A	A	A	A	A	A	A	A	A	A	R	A	A	A	A	A	A	A	A	A	A	A	A	A	A	A	G	A	A	A	A	A	A
solcap_snp_sl_29720	2	37.8587	A	A	A	A	A	A	A	A	A	A	A	G	A	A	A	A	A	A	A	A	A	A	A	A	N	A	A	A	A	A	A	A	A	A	A	A	A	A	A	A	G	A	A	A	A	A	A
solcap_snp_sl_23883	2	37.9113	G	A	A	G	A	A	G	A	A	A	A	A	A	G	A	A	A	A	A	A	A	A	A	R	A	A	A	A	A	A	A	A	A	A	A	A	A	A	A	A	A	A	A	A	A	A	G
solcap_snp_sl_23884	2	38.0094	A	G	G	G	G	G	A	G	G	G	G	G	G	G	G	G	G	G	G	G	G	G	G	R	G	G	G	G	G	G	G	G	G	G	G	G	G	G	G	G	G	G	G	G	R	G	A
solcap_snp_sl_29749	2	38.0124	A	A	A	A	A	A	A	A	A	A	A	G	A	A	A	A	A	A	A	A	A	A	A	A	R	A	A	A	A	A	A	A	A	A	A	A	A	A	A	A	G	A	A	A	A	A	A
solcap_snp_sl_29766	2	38.0926	A	A	A	A	A	A	A	A	A	A	A	G	A	A	A	A	A	A	A	A	A	A	A	A	R	A	A	A	A	A	A	A	A	A	A	A	A	A	A	A	G	A	A	A	A	A	A
solcap_snp_sl_29779	2	38.1289	C	C	C	C	C	C	C	C	C	C	C	A	C	C	C	C	C	C	C	C	C	C	C	C	M	C	C	C	C	C	C	C	C	C	C	C	C	C	C	C	A	C	C	C	C	C	C
CL016725-0417	2	38.1371	A	A	A	A	A	A	A	A	A	A	A	C	A	A	A	A	A	A	A	A	A	A	A	A	M	A	A	A	A	A	A	A	A	A	A	A	A	A	A	A	C	A	A	A	A	A	A
CL016725-0239	2	38.1373	A	A	A	A	A	A	A	A	A	A	A	A	A	A	A	A	A	A	A	A	A	A	A	A	A	A	A	A	A	A	A	A	A	A	A	A	A	A	A	A	A	A	A	A	A	A	A
solcap_snp_sl_29785	2	38.1679	A	A	A	A	A	A	A	A	A	A	A	G	A	A	A	A	A	A	A	A	A	A	A	A	R	A	A	A	A	A	A	A	A	A	A	A	A	A	A	A	G	A	A	A	A	A	A
SGN-U585712_snp102623	2	38.217	G	G	G	G	G	G	G	G	G	G	G	G	G	G	G	G	G	G	G	G	G	G	G	G	G	G	G	G	G	G	G	G	G	G	G	G	G	G	G	G	G	G	G	G	G	G	G
SGN-U585712_snp101557	2	38.2181	A	A	A	A	A	A	A	A	A	A	A	A	A	A	A	A	A	A	A	A	A	A	A	A	A	A	A	A	A	A	A	A	A	A	A	A	A	A	A	A	A	A	A	A	A	A	A
solcap_snp_sl_29789	2	38.2313	G	G	G	G	G	G	G	G	G	G	G	A	G	G	G	G	G	G	G	G	G	G	G	G	R	G	G	G	G	G	G	G	G	G	G	G	G	G	G	G	A	G	G	G	G	G	G
SGN-U581277_snp815	2	38.2641	A	A	A	A	A	A	A	A	A	A	A	G	A	A	A	A	A	A	A	A	A	A	A	A	N	A	A	A	A	A	A	A	A	A	A	A	A	A	A	A	G	A	A	A	A	A	A
solcap_snp_sl_29814	2	38.4204	A	A	A	A	A	A	A	A	A	A	A	G	A	A	A	A	A	A	A	A	A	A	A	A	A	A	A	A	A	A	A	A	A	A	A	A	A	A	A	A	G	A	A	A	A	A	A
solcap_snp_sl_29826	2	38.534	A	A	A	A	A	A	A	A	A	A	A	G	A	A	A	A	A	A	A	A	A	A	A	A	A	A	A	A	A	A	A	A	A	A	A	A	A	A	A	A	G	A	A	A	A	A	A
solcap_snp_sl_29840	2	38.6333	G	G	G	G	G	G	G	G	G	G	G	A	G	G	G	G	G	G	G	G	G	G	G	G	G	G	G	G	G	G	G	G	G	G	G	G	G	G	G	G	A	G	G	G	G	G	G
solcap_snp_sl_18397	2	38.8236	G	A	G	G	A	A	G	G	G	R	G	G	A	G	A	A	G	A	A	G	A	A	A	R	R	A	A	A	A	A	A	A	A	A	A	A	G	G	A	A	G	A	A	A	A	A	A
solcap_snp_sl_18398	2	38.8345	A	C	A	A	C	C	A	A	A	M	A	C	C	A	C	C	A	C	C	A	C	C	C	M	M	C	C	C	C	C	C	C	C	C	C	C	A	C	C	C	C	C	C	C	C	C	C
solcap_snp_sl_18399	2	38.835	A	G	A	A	G	G	A	A	A	R	A	G	G	A	G	G	A	G	G	A	G	G	G	R	R	G	G	G	G	G	G	G	G	G	G	G	A	G	G	G	G	G	G	G	G	G	G
solcap_snp_sl_18400	2	38.8357	A	G	A	A	G	G	A	A	A	R	A	G	G	A	G	G	A	G	G	A	G	G	G	R	R	G	G	G	G	G	G	G	G	G	G	G	A	G	G	G	G	G	G	G	G	G	G
solcap_snp_sl_49428	2	38.8367	A	A	A	A	A	A	A	A	A	A	A	G	A	A	A	A	A	A	A	A	A	A	A	A	A	A	A	A	A	A	A	A	A	A	A	A	A	G	A	A	G	A	A	A	A	A	A
solcap_snp_sl_18401	2	38.8571	A	G	A	A	G	G	A	A	A	R	A	A	G	A	G	G	A	G	G	A	G	G	G	R	R	G	G	G	G	G	G	G	G	A	G	G	A	A	G	G	A	G	G	G	G	G	G
CL017742-0462	2	38.8916	G	G	G	G	G	G	G	G	G	G	G	C	G	G	G	G	G	G	G	G	G	G	G	G	G	G	G	G	G	G	G	G	G	G	G	G	G	C	G	G	C	G	G	G	G	G	G
CL015542-0573	2	38.8981	A	A	A	A	A	A	A	A	A	A	A	C	A	A	A	A	A	A	A	A	A	A	A	A	A	A	A	A	A	A	A	A	A	A	A	A	A	C	A	A	C	A	A	A	A	A	A
CL015292-0316	2	38.9265	T	T	T	T	T	T	T	T	T	T	T	T	T	T	T	T	T	T	T	T	T	T	T	T	T	T	T	T	T	T	T	T	T	T	T	T	T	T	T	T	T	T	T	T	T	T	T
solcap_snp_sl_49458	2	39.1448	C	C	C	C	C	C	C	C	C	C	C	A	C	C	C	C	C	C	C	C	C	C	C	C	C	C	C	C	C	C	C	C	C	C	C	C	C	A	C	C	A	C	C	C	M	C	C
SGN-U582680_snp71245	2	39.1775	G	G	G	G	G	G	G	G	G	G	G	G	G	G	G	G	G	G	G	G	G	G	G	G	G	G	G	G	G	G	G	G	G	G	G	G	G	G	G	G	G	G	G	G	G	G	G
solcap_snp_sl_18419	2	39.2752	A	R	A	A	A	A	A	A	R	R	N	A	R	A	A	A	R	A	A	R	R	A	A	A	R	A	A	A	A	A	A	R	R	A	R	A	R	A	A	R	A	R	A	A	R	A	R
solcap_snp_sl_18420	2	39.2754	G	A	G	G	G	G	G	G	A	R	R	G	A	G	G	G	A	G	G	A	A	G	G	G	A	G	G	G	G	G	G	A	A	G	A	G	A	G	G	A	G	A	G	G	R	G	A
solcap_snp_sl_49480	2	39.278	G	G	G	G	G	G	G	G	G	G	G	G	G	G	G	G	G	G	G	G	G	G	G	G	G	G	G	G	G	G	G	G	G	G	G	G	G	A	G	G	G	G	G	G	G	G	G
solcap_snp_sl_18421	2	39.2834	R	A	R	R	R	R	R	R	A	R	N	A	A	R	R	R	A	R	R	A	A	R	R	R	A	R	R	R	R	R	R	A	A	R	A	R	A	A	R	A	A	A	R	R	A	R	A
solcap_snp_sl_49490	2	39.3096	C	C	C	C	C	C	C	C	C	C	C	A	C	C	C	C	C	C	C	C	C	C	C	C	C	C	C	C	C	C	C	C	C	C	C	C	C	A	C	C	A	C	C	C	M	C	C
SGN-U313245_T0562_snp547	2	39.326	G	G	G	G	G	G	G	G	G	G	G	A	G	G	G	G	G	G	G	G	G	G	G	G	G	G	G	G	G	G	G	G	G	G	G	G	G	A	G	G	A	G	G	G	R	G	G
solcap_snp_sl_49497	2	39.3371	G	G	G	G	G	G	G	G	G	G	G	A	G	G	G	G	G	G	G	G	G	G	G	G	G	G	G	G	G	G	G	G	G	G	G	G	G	A	G	G	A	G	G	G	G	G	G
solcap_snp_sl_49500	2	39.3391	A	A	A	A	A	A	A	A	A	A	A	G	A	A	A	A	A	A	A	A	A	A	A	A	A	A	A	A	A	A	A	A	A	A	A	A	A	G	A	A	G	A	A	A	A	A	A
solcap_snp_sl_49505	2	39.3506	A	A	A	A	A	A	A	A	A	A	A	T	A	A	A	A	A	A	A	A	A	A	A	A	A	A	A	A	A	A	A	A	A	A	A	A	A	T	A	A	T	A	A	A	A	A	A
SGN-U574334_snp341_solcap_snp_sl_49507	2	39.3698	G	G	G	G	G	G	G	G	G	G	G	A	G	G	G	G	G	G	G	G	G	G	G	G	G	G	G	G	G	G	G	G	G	G	G	G	G	A	G	G	A	G	G	G	G	G	G
solcap_snp_sl_49517	2	39.5244	A	A	A	A	A	A	A	A	A	A	A	A	A	A	A	A	A	A	A	A	A	A	A	A	A	A	A	A	A	A	A	A	A	A	A	A	A	A	A	A	A	A	A	A	A	A	A
solcap_snp_sl_18432	2	39.6158	A	T	A	A	A	A	A	A	T	A	T	A	T	A	A	A	N	A	A	T	T	A	A	A	T	A	A	A	A	A	A	A	T	A	T	A	N	A	A	T	A	A	A	A	A	A	N
solcap_snp_sl_18433	2	39.6158	G	N	G	G	G	G	G	G	N	G	N	G	N	G	G	G	N	G	G	N	N	G	G	G	N	G	G	G	G	G	G	G	N	G	N	G	N	G	G	N	G	G	G	G	G	G	N
solcap_snp_sl_49535	2	39.6497	G	G	G	G	G	G	G	G	G	G	G	A	G	G	G	G	G	G	G	G	G	G	G	G	G	G	G	G	G	G	G	G	G	G	G	G	G	A	G	G	A	G	G	G	G	G	G
CL017734-0752	2	39.7331	G	G	G	G	G	G	G	G	G	G	G	G	G	G	G	G	G	G	G	G	G	G	G	G	G	G	G	G	G	G	G	G	G	G	G	G	G	G	G	G	G	G	G	G	G	G	G
SGN-U315352_snp103	2	39.809	G	G	G	G	G	G	G	G	G	G	G	A	G	G	G	G	G	G	G	G	G	G	G	G	G	G	G	G	G	G	G	G	G	G	G	G	G	A	G	G	A	G	G	G	R	G	G
CL017181-0258	2	39.8908	G	G	G	G	G	G	G	G	G	G	G	G	G	G	G	G	G	G	G	G	G	G	G	G	G	G	G	G	G	G	G	G	G	G	G	G	G	G	G	G	G	G	G	G	G	G	G
solcap_snp_sl_18441	2	39.8909	G	G	G	A	G	G	G	G	G	G	G	G	G	A	G	G	A	G	G	G	G	G	G	R	G	G	G	G	G	G	G	G	G	G	A	G	A	G	G	G	G	G	G	G	G	G	G
solcap_snp_sl_18442	2	39.8916	A	A	A	M	A	A	A	A	A	A	A	A	A	M	A	A	M	A	A	A	A	A	A	M	A	A	A	A	A	A	A	A	A	A	M	A	M	A	A	A	A	A	A	A	A	A	A
solcap_snp_sl_18443	2	39.8919	C	C	C	A	C	C	C	C	C	C	C	C	C	A	C	C	A	C	C	C	C	C	C	M	C	C	C	C	C	C	C	C	C	C	A	C	A	C	C	C	C	C	C	C	C	C	C
solcap_snp_sl_18444	2	39.892	G	G	G	A	G	G	G	G	G	G	G	G	G	A	G	G	A	G	G	G	G	G	G	R	G	G	G	G	G	G	G	G	G	G	A	G	A	G	G	G	G	G	G	G	G	G	G
solcap_snp_sl_18446	2	39.8929	C	C	C	N	C	C	C	C	C	C	C	C	C	N	C	C	N	C	C	C	C	C	C	C	C	C	C	C	C	C	C	C	C	C	N	C	N	C	C	C	C	C	C	C	C	C	C
solcap_snp_sl_18445	2	39.8929	C	C	C	A	C	C	C	C	C	C	C	C	C	A	C	C	A	C	C	C	C	C	C	M	C	C	C	C	C	C	C	C	C	C	A	C	A	C	C	C	C	C	C	C	C	C	C
solcap_snp_sl_49576	2	39.8952	A	A	A	C	A	A	A	A	A	A	A	C	A	C	A	A	C	A	A	A	A	A	A	M	A	A	A	A	A	A	A	A	A	A	C	A	C	C	A	A	C	A	A	A	A	A	A
solcap_snp_sl_18447	2	39.9011	A	A	A	G	A	A	A	A	A	A	A	A	A	G	A	A	G	A	A	A	A	A	A	R	A	A	A	A	A	A	A	A	A	A	G	A	G	A	A	A	A	A	A	A	A	A	A
solcap_snp_sl_18448	2	39.9013	G	G	G	A	G	G	G	G	G	G	G	G	G	A	G	G	A	G	G	G	G	G	G	R	G	G	G	G	G	G	G	G	G	G	A	G	A	G	G	G	G	G	G	G	G	G	G
solcap_snp_sl_18449	2	39.9043	G	G	G	A	G	G	G	G	G	G	G	G	G	A	G	G	A	G	G	G	G	G	G	R	G	G	G	G	G	G	G	G	G	G	A	G	A	G	G	G	G	G	G	G	G	G	G
solcap_snp_sl_18450	2	39.9044	C	C	C	A	C	C	C	C	C	C	C	C	C	A	C	C	A	C	C	C	C	C	C	M	C	C	C	C	C	C	C	C	C	C	A	C	A	C	C	C	C	C	C	C	C	C	C
solcap_snp_sl_18451	2	39.9071	G	G	G	A	G	G	G	G	G	G	G	G	G	A	G	G	A	G	G	G	G	G	G	R	G	G	G	G	G	G	G	G	G	G	A	G	A	G	G	G	G	G	G	G	G	G	G
solcap_snp_sl_18452	2	39.9074	A	A	A	C	A	A	A	A	A	A	A	A	A	C	A	A	C	A	A	A	A	A	A	M	A	A	A	A	A	A	A	A	A	A	C	A	C	A	A	A	A	A	A	A	A	A	A
solcap_snp_sl_18453	2	39.9075	A	A	A	G	A	A	A	A	A	A	A	G	A	G	A	A	G	A	A	A	A	A	A	R	A	A	A	A	A	A	A	A	A	A	G	A	G	G	A	A	G	A	A	A	A	A	A
solcap_snp_sl_18455	2	39.9079	A	A	A	G	A	A	A	A	A	A	A	A	A	G	A	A	G	A	A	A	A	A	A	R	A	A	A	A	A	A	A	A	A	A	G	A	G	A	A	A	A	A	A	A	A	A	A
solcap_snp_sl_49579	2	39.9168	A	A	A	A	A	A	A	A	A	A	A	T	A	A	A	A	A	A	A	A	A	A	A	A	A	A	A	A	A	A	A	A	A	A	A	A	A	T	A	A	T	A	A	A	A	A	A
SGN-U580456_snp788_solcap_snp_sl_49586	2	39.9844	G	G	G	G	G	G	G	G	G	G	G	G	G	G	G	G	G	G	G	G	G	G	G	G	G	G	G	G	G	G	G	G	G	G	G	G	G	A	G	G	G	G	G	G	G	G	G
solcap_snp_sl_100814	2	40.0166	C	C	C	C	C	C	C	C	C	C	C	A	C	C	C	C	C	C	C	C	C	C	C	C	C	C	C	C	C	C	C	C	C	C	C	C	C	A	C	C	A	C	C	C	C	C	C
solcap_snp_sl_100815	2	40.0166	G	G	G	G	G	G	G	G	G	G	G	G	G	G	G	G	G	G	G	G	G	G	G	G	G	G	G	G	G	G	G	G	G	G	G	G	G	G	G	G	G	G	G	G	G	G	G
solcap_snp_sl_100816	2	40.0171	G	G	G	G	G	G	G	G	G	G	G	A	G	G	G	G	G	G	G	G	G	G	G	G	G	G	G	G	G	G	G	G	G	G	G	G	G	A	G	G	A	G	G	G	G	G	G
solcap_snp_sl_100817	2	40.0182	C	C	C	C	C	C	C	C	C	C	C	C	C	C	C	C	C	C	C	C	C	C	C	C	C	C	C	C	C	C	C	C	C	C	C	C	C	G	C	C	C	C	C	C	C	C	C
solcap_snp_sl_100818	2	40.0182	C	C	C	C	C	C	C	C	C	C	C	C	C	C	C	C	C	C	C	C	C	C	C	C	C	C	C	C	C	C	C	C	C	C	C	C	C	G	C	C	C	C	C	C	C	C	C
solcap_snp_sl_49606	2	40.0932	G	G	A	G	A	A	G	G	A	A	A	A	G	G	A	A	G	A	A	A	G	A	A	R	R	A	A	A	A	A	A	A	G	G	G	A	G	A	A	G	A	G	A	G	G	A	G
solcap_snp_sl_100140	2	40.0962	T	T	T	T	T	T	T	T	T	T	T	A	T	T	T	T	T	T	T	T	T	T	T	T	T	T	T	T	T	T	T	T	T	T	T	T	T	A	T	T	A	T	T	T	T	T	T
solcap_snp_sl_100654	2	40.1206	A	A	A	A	A	A	A	A	A	A	A	A	A	A	A	A	A	A	A	A	A	A	A	A	A	A	A	A	A	A	A	A	A	A	A	A	A	A	A	A	A	A	A	A	A	A	A
solcap_snp_sl_100655	2	40.1207	T	T	T	T	T	T	T	T	T	T	T	T	T	T	T	T	T	T	T	T	T	T	T	T	T	T	T	T	T	T	T	T	T	T	T	T	T	A	T	T	T	T	T	T	T	T	T
solcap_snp_sl_49613	2	40.1245	A	A	A	A	A	A	A	A	A	A	A	G	A	A	A	A	A	A	A	A	A	A	A	A	A	A	A	A	A	A	A	A	A	A	A	A	A	G	A	A	G	A	A	A	A	A	A
solcap_snp_sl_49645	2	40.2707	G	G	G	G	G	G	G	G	G	G	G	A	G	G	G	G	G	G	G	G	G	G	G	G	G	G	G	G	G	G	G	G	G	G	G	G	G	G	G	G	A	G	G	G	R	G	G
solcap_snp_sl_100355	2	40.2924	A	A	A	A	A	A	A	A	A	A	A	G	A	A	A	A	A	A	A	A	A	A	A	A	A	A	A	A	A	A	A	A	A	A	A	A	A	A	A	A	G	A	A	A	R	A	A
SGN-U586140_snp1218_solcap_snp_sl_49661	2	40.3311	G	G	G	G	G	G	G	G	G	G	G	C	G	G	G	G	G	G	G	G	G	G	G	G	G	G	G	G	G	G	G	G	G	G	G	G	G	G	G	G	C	G	G	G	N	G	G
solcap_snp_sl_49664	2	40.3324	G	G	G	G	G	G	G	G	G	G	G	A	G	G	G	G	G	G	G	G	G	G	G	G	G	G	G	G	G	G	G	G	G	G	G	G	G	G	G	G	A	G	G	G	N	G	G
solcap_snp_sl_23909	2	40.3392	G	G	A	G	A	A	G	G	A	A	A	G	G	G	A	A	A	A	A	A	G	A	A	R	N	A	A	G	A	A	A	A	G	G	G	A	A	G	A	G	G	G	A	A	G	A	A
solcap_snp_sl_49669	2	40.381	G	G	G	G	G	G	G	G	G	G	G	A	G	G	G	G	G	G	G	G	G	G	G	G	G	G	G	G	G	G	G	G	G	G	G	G	G	A	G	G	A	G	G	G	R	G	G
solcap_snp_sl_100207	2	40.4077	A	A	A	A	A	A	A	A	A	A	A	A	A	A	A	A	A	A	A	A	A	A	A	A	A	A	A	A	A	A	A	A	A	A	A	A	A	A	A	A	A	A	A	A	A	A	A
solcap_snp_sl_100206	2	40.4078	A	A	A	A	A	A	A	A	A	A	A	T	A	A	A	A	A	A	A	A	A	A	A	A	A	A	A	A	A	A	A	A	A	A	A	A	A	A	A	A	T	A	A	A	N	A	A
solcap_snp_sl_49679	2	40.4223	G	G	G	G	G	G	G	G	G	G	G	A	G	G	G	G	G	G	G	G	G	G	G	G	G	G	G	G	G	G	G	G	G	G	G	G	G	A	G	G	A	G	G	G	R	G	G
solcap_snp_sl_100345	2	40.4566	A	A	A	A	A	A	A	A	A	A	A	A	A	A	A	A	A	A	A	A	A	A	A	A	A	A	A	A	A	A	A	A	A	A	A	A	A	A	A	A	A	A	A	A	A	A	A
solcap_snp_sl_29869	2	40.4568	A	A	A	A	A	A	A	A	A	A	A	A	A	A	A	A	A	A	A	A	A	A	A	A	A	A	A	A	A	A	A	A	A	A	A	A	A	A	A	A	A	A	A	A	A	A	A
solcap_snp_sl_49726	2	40.5707	G	G	G	G	G	G	G	G	G	G	G	A	G	G	G	G	G	G	G	G	G	G	G	G	G	G	G	G	G	G	G	G	G	G	G	G	G	A	G	G	A	G	G	G	R	G	G
solcap_snp_sl_100296	2	40.6165	A	A	A	A	A	A	A	A	A	A	A	G	A	A	A	A	A	A	A	A	A	A	A	A	A	A	A	A	A	A	A	A	A	A	A	A	A	G	A	A	G	A	A	A	N	A	A
solcap_snp_sl_49752	2	40.755	T	T	T	T	T	T	T	T	T	T	T	A	T	T	T	T	T	T	T	T	T	T	T	T	T	T	T	T	T	T	T	T	T	T	T	T	T	A	T	T	A	T	T	T	T	T	T
solcap_snp_sl_100429	2	40.781	G	G	G	G	G	G	G	G	G	G	G	G	G	G	G	G	G	G	G	G	G	G	G	G	G	G	G	G	G	G	G	G	G	G	G	G	G	G	G	G	G	G	G	G	G	G	G
solcap_snp_sl_49767	2	40.8149	G	G	G	G	G	G	G	G	G	G	G	A	G	G	G	G	G	G	G	G	G	G	G	G	G	G	G	G	G	G	G	G	G	G	G	G	G	A	G	G	A	G	G	G	G	G	G
solcap_snp_sl_100292	2	40.8379	G	G	G	G	G	G	G	G	G	G	G	G	G	G	G	G	G	G	G	G	G	G	G	G	G	G	G	G	G	G	G	G	G	G	G	G	G	G	G	G	G	G	G	G	G	G	G
solcap_snp_sl_49786	2	40.9557	A	A	A	A	A	A	A	A	A	A	A	G	A	A	A	A	A	A	A	A	A	A	A	A	A	A	A	A	A	A	A	A	A	A	A	A	A	G	A	A	G	A	A	A	A	A	A
solcap_snp_sl_100921	2	41.0223	A	A	A	A	A	A	A	A	A	A	A	G	A	A	A	A	A	A	A	A	A	A	A	A	A	A	A	A	A	A	A	A	A	A	A	A	A	G	A	A	G	A	A	A	A	A	A
solcap_snp_sl_100184	2	41.051	A	A	A	A	A	A	A	A	A	A	A	A	A	A	A	A	A	A	A	A	A	A	A	A	A	A	A	A	A	A	A	A	A	A	A	A	A	A	A	A	A	A	A	A	A	A	A
solcap_snp_sl_49803	2	41.0568	G	G	G	G	G	G	G	G	G	G	G	A	G	G	G	G	G	G	G	G	G	G	G	G	G	G	G	G	G	G	G	G	G	G	G	G	G	A	G	G	A	G	G	G	G	G	G
CL017414-0044	2	41.2156	G	G	G	G	G	G	G	G	G	G	G	G	G	G	G	G	G	G	G	G	G	G	G	G	G	G	G	G	G	G	G	G	G	G	G	G	G	G	G	G	G	G	G	G	G	G	G
solcap_snp_sl_100559	2	41.2156	A	A	A	A	A	A	A	A	A	A	A	G	A	A	A	A	A	A	A	A	A	A	A	A	R	A	A	A	A	A	A	A	A	A	A	A	A	G	A	A	G	A	A	A	A	A	A
solcap_snp_sl_29887	2	41.3057	G	G	G	G	G	G	G	G	G	G	G	G	G	G	G	G	G	G	G	G	G	G	G	G	G	G	G	G	G	G	G	G	G	G	G	G	G	G	G	G	G	G	G	G	G	A	G
solcap_snp_sl_29891	2	41.3418	A	A	A	A	A	A	A	A	A	A	A	G	A	A	A	A	A	A	A	A	A	A	A	A	R	A	A	A	A	A	A	A	A	A	A	A	A	G	A	A	G	G	A	A	A	G	A
solcap_snp_sl_23925	2	41.3456	G	G	G	G	G	G	G	G	G	G	G	G	G	G	G	G	G	G	G	G	G	G	G	G	G	G	G	G	G	G	G	G	G	G	G	G	G	G	G	G	G	A	G	G	G	A	G
SGN-U576591_snp67938	2	41.361	A	A	A	A	A	A	A	A	A	A	A	T	A	A	A	A	A	A	A	A	A	A	A	A	W	A	A	A	A	A	A	A	A	A	A	A	A	T	A	A	T	A	A	A	A	A	A
solcap_snp_sl_100834	2	41.364	C	C	C	C	C	C	C	C	C	C	C	A	C	C	C	C	C	C	C	C	C	C	C	C	M	C	C	C	C	C	C	C	C	C	C	C	C	A	C	C	A	C	C	C	C	C	C
SGN-U586520_snp61264	2	41.3677	C	C	C	C	C	C	C	C	C	C	C	G	C	C	C	C	C	C	C	C	C	C	C	C	S	C	C	C	C	C	C	C	C	C	C	C	C	C	C	C	G	C	C	C	C	C	C
SGN-U586520_snp61163	2	41.3678	G	G	G	G	G	G	G	G	G	G	G	A	G	G	G	G	G	G	G	G	G	G	G	G	R	G	G	G	G	G	G	G	G	G	G	G	G	A	G	G	A	G	G	G	G	G	G
SGN-U586520_snp60358	2	41.3686	G	G	G	G	G	G	G	G	G	G	G	A	G	G	G	G	G	G	G	G	G	G	G	G	R	G	G	G	G	G	G	G	G	G	G	G	G	A	G	G	A	G	G	G	G	G	G
solcap_snp_sl_100449	2	41.386	A	A	A	A	A	A	A	A	A	A	A	A	A	A	A	A	A	A	A	A	A	A	A	A	A	A	A	A	A	A	A	A	A	A	A	A	A	A	A	A	A	A	A	A	A	A	A
solcap_snp_sl_49909	2	41.4451	C	C	C	C	C	C	C	C	C	C	C	C	C	C	C	C	C	C	C	C	C	C	C	C	C	C	C	C	C	C	C	C	C	C	C	C	C	C	C	C	C	C	C	C	C	C	C
CL015604-0460	2	41.4805	A	A	A	A	A	A	A	A	A	A	A	A	A	A	A	A	A	A	A	A	A	A	A	A	A	A	A	A	A	A	A	A	A	A	A	A	A	A	A	A	A	A	A	A	A	A	A
SGN-U581579_snp1167_solcap_snp_sl_49921	2	41.511	A	A	A	A	A	A	A	A	A	A	A	G	A	A	A	A	A	A	A	A	A	A	A	A	R	A	A	A	A	A	A	A	A	A	A	A	A	G	A	A	G	A	A	A	A	A	A
solcap_snp_sl_49928	2	41.5484	A	A	A	A	A	A	A	A	A	A	A	G	A	A	A	A	A	A	A	A	A	A	A	A	R	A	A	A	A	A	A	A	A	A	A	A	A	A	A	A	G	A	A	A	A	A	A
SL10390_312	2	41.5919	G	G	G	G	G	G	G	G	G	G	G	A	G	G	G	G	G	G	G	G	G	G	G	G	R	G	G	G	G	G	G	G	G	G	G	G	G	A	G	G	A	G	G	G	G	G	G
CL000175-0403	2	41.5924	C	C	C	C	C	C	C	C	C	C	C	C	C	C	C	C	C	C	C	C	C	C	C	C	C	C	C	C	C	C	C	C	C	C	C	C	C	A	C	C	C	C	C	C	C	C	C
solcap_snp_sl_49964	2	41.7005	A	A	A	A	A	A	A	A	A	A	A	A	A	A	A	A	A	A	A	A	A	A	A	A	A	A	A	A	A	A	A	A	A	A	A	A	A	T	A	A	A	A	A	A	A	A	A
solcap_snp_sl_49965	2	41.7014	G	G	G	G	G	G	G	G	G	G	G	C	G	G	G	G	G	G	G	G	G	G	G	G	N	G	G	G	G	G	G	G	G	G	G	G	G	C	G	G	C	G	G	G	G	G	G
solcap_snp_sl_4829	2	41.726	T	T	A	A	A	A	T	T	A	A	A	A	T	A	A	A	A	A	A	A	T	A	A	A	A	A	A	A	A	A	A	A	T	T	A	A	A	A	A	T	A	T	A	T	T	A	T
solcap_snp_sl_100932	2	41.7683	A	A	A	A	A	A	A	A	A	A	A	G	A	A	A	A	A	A	A	A	A	A	A	A	R	A	A	A	A	A	A	A	A	A	A	A	A	G	A	A	G	A	A	A	A	A	A
solcap_snp_sl_18519	2	41.7824	A	A	A	A	A	A	A	A	A	A	A	A	A	A	A	A	A	A	A	A	A	A	A	A	A	A	A	A	A	A	A	A	A	A	A	A	A	A	A	A	A	A	A	C	C	A	C
solcap_snp_sl_49988	2	41.7961	A	A	A	A	A	A	A	A	A	A	A	G	A	A	A	A	A	A	A	A	A	A	A	A	R	A	A	A	A	A	A	A	A	A	A	A	A	G	A	A	G	A	A	A	A	A	A
solcap_snp_sl_4831	2	41.7962	C	C	A	A	A	A	C	C	A	A	A	A	C	A	A	A	A	A	A	A	C	A	A	A	A	A	A	A	A	A	A	A	C	C	A	A	A	A	A	C	A	C	A	C	C	A	C
solcap_snp_sl_49989	2	41.7962	A	A	A	A	A	A	A	A	A	A	A	G	A	A	A	A	A	A	A	A	A	A	A	A	R	A	A	A	A	A	A	A	A	A	A	A	A	G	A	A	G	A	A	A	A	A	A
solcap_snp_sl_49990	2	41.7966	C	C	C	C	C	C	C	C	C	C	C	A	C	C	C	C	C	C	C	C	C	C	C	C	N	C	C	C	C	C	C	C	C	C	C	C	C	A	C	C	A	C	C	C	C	C	C
SGN-U576696_snp63171	2	41.7989	G	G	G	G	G	G	G	G	G	G	G	A	G	G	G	G	G	G	G	G	G	G	G	G	R	G	G	G	G	G	G	G	G	G	G	G	G	A	G	G	A	G	G	G	G	G	G
solcap_snp_sl_49992	2	41.799	A	A	A	A	A	A	A	A	A	A	A	G	A	A	A	A	A	A	A	A	A	A	A	A	R	A	A	A	A	A	A	A	A	A	A	A	A	G	A	A	G	A	A	A	A	A	A
solcap_snp_sl_100837	2	41.7991	A	A	A	A	A	A	A	A	A	A	A	M	A	A	A	A	A	A	A	A	A	A	A	A	A	A	A	A	A	A	A	A	A	A	A	A	A	M	A	A	M	A	A	A	A	A	A
solcap_snp_sl_100839	2	41.7991	A	A	A	A	A	A	A	A	A	A	A	R	A	A	A	A	A	A	A	A	A	A	A	A	N	A	A	A	A	A	A	A	A	A	A	A	A	R	A	A	R	A	A	A	A	A	A
solcap_snp_sl_100840	2	41.7991	A	A	A	A	A	A	A	A	A	A	A	W	A	A	A	A	A	A	A	A	A	A	A	A	N	A	A	A	A	A	A	A	A	A	A	A	A	W	A	A	W	A	A	A	A	A	A
solcap_snp_sl_100841	2	41.7991	A	A	A	A	A	A	A	A	A	A	A	W	A	A	A	A	A	A	A	A	A	A	A	A	N	A	A	A	A	A	A	A	A	A	A	A	A	W	A	A	W	A	A	A	A	A	A
solcap_snp_sl_100842	2	41.7991	G	G	G	G	G	G	G	G	G	G	G	A	G	G	G	G	G	G	G	G	G	G	G	G	N	G	G	G	G	G	G	G	G	G	G	G	G	A	G	G	A	G	G	G	G	G	G
solcap_snp_sl_49996	2	41.8293	G	G	G	G	G	G	G	G	G	G	G	G	G	G	G	G	G	G	G	G	G	G	G	G	G	G	G	G	G	G	G	G	G	G	G	G	G	G	G	G	G	G	G	G	G	G	G
solcap_snp_sl_50004	2	42.0619	C	C	C	C	C	C	C	C	C	C	C	A	C	C	C	C	C	C	C	C	C	C	C	C	M	C	C	C	C	C	C	C	C	C	C	C	C	A	C	C	A	C	C	C	C	C	C
solcap_snp_sl_4842	2	42.0837	G	G	A	A	A	A	G	G	A	A	A	A	G	A	A	A	A	A	A	A	G	A	A	A	A	A	A	A	A	A	A	A	G	G	A	A	A	A	A	G	A	A	A	A	A	A	A
solcap_snp_sl_100172	2	42.0986	G	G	G	G	G	G	G	G	G	G	G	A	G	G	G	G	G	G	G	G	G	G	G	G	R	G	G	G	G	G	G	G	G	G	G	G	G	A	G	G	A	G	G	G	G	G	G
solcap_snp_sl_50012	2	42.1224	A	A	A	A	A	A	A	A	A	A	A	T	A	A	A	A	A	A	A	A	A	A	A	A	W	A	A	A	A	A	A	A	A	A	A	A	A	A	A	A	T	A	A	A	A	A	A
solcap_snp_sl_17161	2	42.1907	A	A	T	A	A	A	A	A	A	A	A	T	A	A	A	A	A	A	A	A	A	A	A	A	W	A	T	A	A	A	A	A	A	A	A	A	A	T	A	T	T	A	A	T	T	A	T
solcap_snp_sl_42699	2	42.1908	G	G	G	G	G	G	G	G	G	G	G	A	G	G	G	G	G	G	G	G	G	G	G	G	R	G	G	G	G	G	G	G	G	G	G	G	G	G	G	G	A	G	G	G	G	G	G
solcap_snp_sl_100646	2	42.226	A	A	A	A	A	A	A	A	A	A	A	G	A	A	A	A	A	A	A	A	A	A	A	A	R	A	A	A	A	A	A	A	A	A	A	A	A	G	A	A	G	A	A	A	A	A	A
solcap_snp_sl_42692	2	42.2289	A	A	A	A	A	A	A	A	A	A	A	G	A	A	A	A	A	A	A	A	A	A	A	A	N	A	A	A	A	A	A	A	A	A	A	A	A	A	A	A	G	A	A	A	A	A	A
SGN-U568929_snp230_solcap_snp_sl_42681	2	42.295	G	G	G	G	G	G	G	G	G	G	G	A	G	G	G	G	G	G	G	G	G	G	G	G	R	G	G	G	G	G	G	G	G	G	G	G	G	A	G	G	A	G	G	G	G	G	G
solcap_snp_sl_42678	2	42.3338	G	G	G	G	G	G	G	G	G	G	G	A	G	G	G	G	G	G	G	G	G	G	G	G	R	G	G	G	G	G	G	G	G	G	G	G	G	A	G	G	A	G	G	G	G	G	G
SGN-U571023_snp534	2	42.4237	G	G	G	G	G	G	G	G	G	G	G	A	G	G	G	G	G	G	G	G	G	G	G	G	R	G	G	G	G	G	G	G	G	G	G	G	G	A	G	G	A	G	G	G	G	G	G
solcap_snp_sl_42639	2	42.5351	A	A	A	A	A	A	A	A	A	A	A	G	A	A	A	A	A	A	A	A	A	A	A	A	R	A	A	A	A	A	A	A	A	A	A	A	A	A	A	A	G	A	A	A	A	A	A
CL017245-0136	2	42.573	A	A	A	A	A	A	A	A	A	A	A	T	A	A	A	A	A	A	A	A	A	A	A	A	W	A	A	A	A	A	A	A	A	A	A	A	A	A	A	A	T	A	A	A	A	A	A
solcap_snp_sl_42625	2	42.632	A	A	A	A	A	A	A	A	A	A	A	G	A	A	A	A	A	A	A	A	A	A	A	A	R	A	A	A	A	A	A	A	A	A	A	A	A	G	A	A	G	A	A	A	A	A	A
solcap_snp_sl_100748	2	42.6514	G	G	G	G	G	G	G	G	G	G	G	A	G	G	G	G	G	G	G	G	G	G	G	G	R	G	G	G	G	G	G	G	G	G	G	G	G	N	G	G	A	G	G	G	G	G	G
solcap_snp_sl_100740	2	42.6732	A	A	A	A	A	A	A	A	A	A	A	C	A	A	A	A	A	A	A	A	A	A	A	A	M	A	A	A	A	A	A	A	A	A	A	A	A	C	A	A	C	A	A	A	A	A	A
SGN-U568700_snp42664	2	42.7193	G	G	G	G	G	G	G	G	G	G	G	A	G	G	G	G	G	G	G	G	G	G	G	G	R	G	G	G	G	G	G	G	G	G	G	G	G	A	G	G	A	G	G	G	G	G	G
SGN-U568700_snp42655	2	42.7193	T	T	T	T	T	T	T	T	T	T	T	A	T	T	T	T	T	T	T	T	T	T	T	T	N	T	T	T	T	T	T	T	T	T	T	T	T	A	T	T	A	T	T	T	T	T	T
SGN-U568700_snp42142	2	42.7198	A	A	A	A	A	A	A	A	A	A	A	A	A	A	A	A	A	A	A	A	A	A	A	A	A	A	A	A	A	A	A	A	A	A	A	A	A	A	A	A	A	A	A	A	A	A	A
CL016442-0175	2	42.739	G	G	N	G	G	G	G	G	G	G	G	A	G	N	G	G	G	G	G	G	G	G	G	G	R	G	G	G	G	G	G	G	G	G	G	G	G	G	G	G	A	G	G	G	G	G	G
solcap_snp_sl_100411	2	42.7391	C	C	C	C	C	C	C	C	C	C	C	C	C	C	C	C	C	C	C	C	C	C	C	C	C	C	C	C	C	C	C	C	C	C	C	C	C	C	C	C	C	C	C	C	C	C	C
solcap_snp_sl_100705	2	42.9467	A	A	A	A	A	A	A	A	A	A	A	A	A	A	A	A	A	A	A	A	A	A	A	A	A	A	A	A	A	A	A	A	A	A	A	A	A	A	A	A	A	A	A	A	A	A	A
CL015100-0473	2	42.9653	A	A	A	A	A	A	A	A	A	A	A	A	A	A	A	A	A	A	A	A	A	A	A	A	R	A	A	A	A	A	A	A	A	A	A	A	A	G	A	A	A	A	A	A	A	A	A
solcap_snp_sl_42537	2	42.9812	A	A	A	A	A	A	A	A	A	A	A	A	A	A	A	A	A	A	A	A	A	A	A	A	R	A	A	A	A	A	A	A	A	A	A	A	A	G	A	A	A	A	A	A	A	A	A
solcap_snp_sl_42518	2	43.0689	A	A	A	A	A	A	A	A	A	A	A	A	A	A	A	A	A	A	A	A	A	A	A	A	A	A	A	A	A	A	A	A	A	A	A	A	A	A	A	A	A	A	A	A	A	A	A
SGN-U602949_snp105683	2	43.1245	G	G	G	G	G	G	G	G	G	G	G	G	G	G	G	G	G	G	G	G	G	G	G	G	S	G	G	G	G	G	G	G	G	G	G	G	G	C	G	G	G	G	G	G	G	G	G
CT232_snp229	2	43.2078	A	A	A	A	A	A	A	A	A	A	A	A	A	A	A	A	A	A	A	A	A	A	A	A	R	A	A	A	A	A	A	A	A	A	A	A	A	G	A	A	A	A	A	A	A	A	A
SGN-U316347_T1535_snp219_solcap_snp_sl_42471	2	43.2301	G	G	G	G	G	G	G	G	G	G	G	G	G	G	G	G	G	G	G	G	G	G	G	G	R	G	G	G	G	G	G	G	G	G	G	G	G	A	G	G	G	G	G	G	G	G	G
solcap_snp_sl_17138	2	43.2692	A	A	A	A	A	A	A	A	A	A	A	A	A	A	A	A	A	A	A	A	A	A	A	A	A	A	A	A	A	A	A	A	A	A	A	A	A	A	A	A	A	A	A	A	A	A	A
solcap_snp_sl_42464	2	43.425	A	A	A	A	A	A	A	A	A	A	A	A	A	A	A	A	A	A	A	A	A	A	A	A	R	A	A	A	A	A	A	A	A	A	A	A	A	G	A	A	A	A	A	A	A	A	A
solcap_snp_sl_42463	2	43.4449	A	A	A	A	A	A	A	A	A	A	A	A	A	A	A	A	A	A	A	A	A	A	A	A	M	A	A	A	A	A	A	A	A	A	A	A	A	C	A	A	A	A	A	A	A	A	A
solcap_snp_sl_42458	2	43.4963	G	G	G	G	G	G	G	G	G	G	G	G	G	G	G	G	G	G	G	G	G	G	G	G	R	G	G	G	G	G	G	G	G	G	G	G	G	A	G	G	G	G	G	G	G	G	G
SGN-U318040_U146494_snp347_solcap_snp_sl_42453	2	43.5267	C	C	C	C	C	C	C	C	C	C	C	C	C	C	C	C	C	C	C	C	C	C	C	C	M	C	C	C	C	C	C	C	C	C	C	C	C	A	C	C	C	C	C	C	C	C	C
CL016862-0447_solcap_snp_sl_42441	2	43.5746	A	A	A	A	A	A	A	A	A	A	A	A	A	A	A	A	A	A	A	A	A	A	A	A	R	A	A	A	A	A	A	A	A	A	A	A	A	G	A	A	A	A	A	A	A	A	A
CL016862-0381	2	43.5747	G	G	G	G	G	G	G	G	G	G	G	G	G	G	G	G	G	G	G	G	G	G	G	G	G	G	G	G	G	G	G	G	G	G	G	G	G	G	G	G	G	G	G	G	G	G	G
solcap_snp_sl_42411	2	43.7045	G	G	G	G	G	G	G	G	G	G	G	G	G	G	G	G	G	G	G	G	G	G	G	G	R	G	G	G	G	G	G	G	G	G	G	G	G	A	G	G	G	G	G	G	G	G	G
solcap_snp_sl_12841	2	43.8019	A	G	G	G	G	G	G	G	A	R	A	G	A	G	G	G	A	G	G	A	G	G	G	R	R	G	G	G	G	G	G	G	G	A	G	G	A	G	G	G	G	G	G	G	R	G	G
solcap_snp_sl_42383	2	43.8356	A	A	A	A	A	A	A	A	A	A	A	G	A	A	A	A	A	A	A	A	A	A	A	A	R	A	A	A	A	A	A	A	A	A	A	A	A	A	A	A	G	A	A	A	R	A	A
solcap_snp_sl_42346	2	43.9782	C	C	C	C	C	C	C	C	C	C	C	A	C	C	C	C	C	C	C	C	C	C	C	C	M	C	C	C	C	C	C	C	C	C	C	C	C	C	C	C	A	C	C	C	N	C	C
solcap_snp_sl_42334	2	44.0183	G	G	G	G	G	G	G	G	G	G	G	A	G	G	G	G	G	G	G	G	G	G	G	G	R	G	G	G	G	G	G	G	G	G	G	G	G	G	G	G	A	G	G	G	R	G	G
SGN-U579280_snp65613	2	44.0632	G	G	G	G	G	G	G	G	G	G	G	A	G	G	G	G	G	G	G	G	G	G	G	G	R	G	G	G	G	G	G	G	G	G	G	G	G	G	G	G	A	G	G	G	N	G	G
SGN-U579280_snp65625	2	44.0632	G	G	G	G	G	G	G	G	G	G	G	A	G	G	G	G	G	G	G	G	G	G	G	G	N	G	G	G	G	G	G	G	G	G	G	G	G	G	G	G	A	G	G	G	N	G	G
SGN-U590370_snp65805	2	44.0634	A	A	A	A	A	A	A	A	A	A	A	G	A	A	A	A	A	A	A	A	A	A	A	A	R	A	A	A	A	A	A	A	A	A	A	A	A	A	A	A	G	A	A	A	N	A	A
SGN-U590370_snp65811	2	44.0634	G	G	G	G	G	G	G	G	G	G	G	A	G	G	G	G	G	G	G	G	G	G	G	G	R	G	G	G	G	G	G	G	G	G	G	G	G	G	G	G	A	G	G	G	N	G	G
SGN-U590370_snp65846	2	44.0634	A	A	A	A	A	A	A	A	A	A	A	C	A	A	A	A	A	A	A	A	A	A	A	A	M	A	A	A	A	A	A	A	A	A	A	A	A	A	A	A	C	A	A	A	N	A	A
SGN-U590370_snp65887	2	44.0634	G	G	G	G	G	G	G	G	G	G	G	A	G	G	G	G	G	G	G	G	G	G	G	G	R	G	G	G	G	G	G	G	G	G	G	G	G	G	G	G	A	G	G	G	N	G	G
SGN-U579752_snp292_solcap_snp_sl_42324	2	44.0694	G	G	G	G	G	G	G	G	G	G	G	A	G	G	G	G	G	G	G	G	G	G	G	G	R	G	G	G	G	G	G	G	G	G	G	G	G	G	G	G	A	G	G	G	R	G	G
CL015021-0454	2	44.0729	A	A	A	A	A	A	A	A	A	A	A	G	A	A	A	A	A	A	A	A	A	A	A	A	R	A	A	A	A	A	A	A	A	A	A	A	A	A	A	A	G	A	A	A	N	A	A
solcap_snp_sl_42301	2	44.2214	C	C	C	C	C	C	C	C	C	C	C	A	C	C	C	C	C	C	C	C	C	C	C	C	M	C	C	C	C	C	C	C	C	C	C	C	C	C	C	C	A	C	C	C	C	C	C
solcap_snp_sl_50166	2	44.3027	A	A	A	A	A	A	A	A	A	A	A	G	A	A	A	A	A	A	A	A	A	A	A	A	R	A	A	A	A	A	A	A	A	A	A	A	A	A	A	A	G	A	A	A	A	A	A
CL015559-0344	2	44.352	G	G	G	G	G	G	G	G	G	G	G	A	G	G	G	G	G	G	G	G	G	G	G	G	R	G	G	G	G	G	G	G	G	G	G	G	G	G	G	G	A	G	G	G	G	G	G
solcap_snp_sl_29920	2	44.4333	A	A	A	A	A	A	A	A	A	A	A	G	A	A	A	A	A	A	A	A	A	A	A	A	R	A	A	A	A	A	A	A	A	A	A	A	A	A	A	A	G	A	A	A	A	A	A
solcap_snp_sl_50126	2	44.5246	A	A	A	A	A	A	A	A	A	A	A	R	A	A	A	A	A	A	A	A	A	A	A	A	N	A	A	A	A	A	A	A	A	A	A	A	A	A	A	A	R	A	A	A	R	A	A
solcap_snp_sl_29918	2	44.6015	G	G	G	G	G	G	G	G	G	G	G	G	G	G	G	G	G	G	G	G	G	G	G	G	G	G	G	G	G	G	G	G	G	G	G	G	G	G	G	G	G	G	G	G	G	G	G
CL015139-0364	2	44.6094	A	A	A	A	A	A	A	A	A	A	A	G	A	A	A	A	A	A	A	A	A	A	A	A	R	A	A	A	A	A	A	A	A	A	A	A	A	A	A	A	G	A	A	A	N	A	A
SGN-U572314_snp1007_solcap_snp_sl_29914	2	44.6544	A	A	A	A	A	A	A	A	A	A	A	G	A	A	A	A	A	A	A	A	A	A	A	A	R	A	A	A	A	A	A	A	A	A	A	A	A	A	A	A	G	A	A	A	R	A	A
solcap_snp_sl_50066	2	44.7837	G	G	G	G	G	G	G	G	G	G	G	A	G	G	G	G	G	G	G	G	G	G	G	G	R	G	G	G	G	G	G	G	G	G	G	G	G	G	G	G	A	G	G	G	G	G	G
solcap_snp_sl_50060	2	44.81	A	A	A	A	A	A	A	A	A	A	A	C	A	A	A	A	A	A	A	A	A	A	A	A	M	A	A	A	A	A	A	A	A	A	A	A	A	A	A	A	C	A	A	A	A	A	A
solcap_snp_sl_50058	2	44.8138	G	G	G	G	G	G	G	G	G	G	G	A	G	G	G	G	G	G	G	G	G	G	G	G	R	G	G	G	G	G	G	G	G	G	G	G	G	G	G	G	A	G	G	G	G	G	G
solcap_snp_sl_29911	2	44.8144	G	G	G	G	G	G	G	G	G	G	G	G	G	G	G	G	G	G	G	G	G	G	G	G	G	G	G	G	G	G	G	G	G	G	G	G	G	G	G	G	G	G	G	G	G	G	G
solcap_snp_sl_50055	2	44.8383	A	A	A	A	A	A	A	A	A	A	A	G	A	A	A	A	A	A	A	A	A	A	A	A	R	A	A	A	A	A	A	A	A	A	A	A	A	A	A	A	G	A	A	A	A	A	A
solcap_snp_sl_29905	2	45.0231	A	A	A	A	A	A	A	A	A	A	A	A	A	A	A	A	A	A	A	A	A	A	A	A	A	A	A	A	A	A	A	A	A	A	A	A	A	A	A	A	A	A	A	A	A	A	A
CL009217-0844	2	45.0535	C	C	C	C	C	C	C	C	C	C	C	C	C	C	C	C	C	C	C	C	C	C	C	C	C	C	C	C	C	C	C	C	C	C	C	C	C	C	C	C	C	C	C	C	C	C	C
SL10924_758_CL009217-0735	2	45.0536	A	A	A	A	A	A	A	A	A	M	A	A	A	A	A	A	A	A	A	A	A	A	A	A	A	A	A	A	A	A	A	A	A	A	A	C	A	A	A	C	A	C	A	A	M	A	A
solcap_snp_sl_50024	2	45.0675	G	G	G	G	G	G	G	G	G	G	G	A	G	G	G	G	G	G	G	G	G	G	G	G	R	G	G	G	G	G	G	G	G	G	G	G	G	A	G	G	A	G	G	G	G	G	G
solcap_snp_sl_36297	2	45.1444	C	C	C	C	C	C	C	C	C	C	C	A	C	C	C	C	C	C	C	C	C	C	C	C	M	C	C	C	C	C	C	C	C	C	C	C	C	A	C	C	A	C	C	C	C	C	C
solcap_snp_sl_36294	2	45.2182	A	A	A	A	A	A	A	A	A	A	A	A	A	A	A	A	A	A	A	A	A	A	A	A	A	A	A	A	A	A	A	A	A	A	A	A	A	A	A	A	A	A	A	A	A	A	A
solcap_snp_sl_67389	2	45.3109	A	A	A	A	A	A	A	A	A	A	A	A	A	A	A	A	A	A	A	A	A	A	A	A	A	A	A	A	A	A	A	A	A	A	A	A	A	C	A	A	A	A	A	A	A	A	A
solcap_snp_sl_67361	2	45.4884	C	C	C	C	C	C	C	C	C	C	C	A	C	C	C	C	C	C	C	C	C	C	C	C	N	C	C	C	C	C	C	C	C	C	C	C	C	A	C	C	A	C	C	C	C	C	C
solcap_snp_sl_36287	2	45.5437	G	G	G	G	G	G	G	G	G	G	G	A	G	G	G	G	G	G	G	G	G	G	G	G	R	G	G	G	G	G	G	G	G	G	G	G	G	A	G	G	A	G	G	G	G	G	G
SGN-U584284_snp3414	2	45.5821	G	G	G	G	G	G	G	G	G	G	G	G	G	G	G	G	G	G	G	G	G	G	G	G	G	G	G	G	G	G	G	G	G	G	G	G	G	G	G	G	G	G	G	G	G	G	G
solcap_snp_sl_10796	2	45.6725	A	A	N	A	A	M	C	C	A	A	A	A	A	C	A	A	C	A	A	A	A	A	A	M	A	A	A	A	A	A	A	C	A	A	A	A	C	A	C	C	A	C	A	A	A	A	A
solcap_snp_sl_67311	2	45.71	A	A	A	A	A	A	A	A	A	A	A	A	A	A	A	A	A	A	A	A	A	A	A	A	A	A	A	A	A	A	A	A	A	A	A	A	A	G	A	A	A	A	A	A	A	A	A
SGN-U569505_snp29744	2	45.7503	A	A	A	A	A	A	A	A	A	A	A	A	A	A	A	A	A	A	A	A	A	A	A	A	A	A	A	A	A	A	A	A	A	A	A	A	A	A	A	A	A	A	A	A	A	A	A
solcap_snp_sl_36274	2	45.8862	A	A	A	A	A	A	A	A	A	A	A	A	A	A	A	A	A	A	A	A	A	A	A	A	A	A	A	A	A	A	A	A	A	A	A	A	A	A	A	A	A	A	A	A	A	A	A
solcap_snp_sl_36273	2	45.8936	A	A	A	A	A	A	A	A	A	A	A	A	A	A	A	A	A	A	A	A	A	A	A	A	A	A	A	A	A	A	A	A	A	A	A	A	A	C	A	A	A	A	A	A	A	A	A
solcap_snp_sl_36271	2	45.944	G	G	G	G	G	G	G	G	G	G	G	G	G	G	G	G	G	G	G	G	G	G	G	G	G	G	G	G	G	G	G	G	G	G	G	G	G	G	G	G	G	G	G	G	G	G	G
solcap_snp_sl_67234	2	45.9465	A	A	A	A	A	A	A	A	A	A	A	A	A	A	A	A	A	A	A	A	A	A	A	A	A	A	A	A	A	A	A	A	A	A	A	A	A	C	A	A	A	A	A	A	A	A	A
solcap_snp_sl_36265	2	45.9718	A	A	A	A	A	A	A	A	A	A	A	A	A	A	A	A	A	A	A	A	A	A	A	A	A	A	A	A	A	A	A	A	A	A	A	A	A	A	A	A	A	A	A	A	A	A	A
solcap_snp_sl_36264	2	45.9918	A	A	A	A	A	A	A	A	A	A	A	A	A	A	A	A	A	A	A	A	A	A	A	A	A	A	A	A	A	A	A	A	A	A	A	A	A	A	A	A	A	A	A	A	A	A	A
solcap_snp_sl_67198	2	46.0864	G	G	G	G	G	G	G	G	G	G	G	G	G	G	G	G	G	G	G	G	G	G	G	G	G	G	G	G	G	G	G	G	G	G	G	G	G	A	G	G	G	G	G	G	G	G	G
solcap_snp_sl_67184	2	46.2048	A	A	A	A	A	A	A	A	A	A	A	A	A	A	A	A	A	A	A	A	A	A	A	A	A	A	A	A	A	A	A	A	A	A	A	A	A	G	A	A	A	A	A	A	A	A	A
solcap_snp_sl_67183	2	46.2057	G	G	G	G	G	G	G	G	G	G	G	G	G	G	G	G	G	G	G	G	G	G	G	G	G	G	G	G	G	G	G	G	G	G	G	G	G	A	G	G	G	G	G	G	G	G	G
solcap_snp_sl_36259	2	46.2284	G	G	G	G	G	G	G	G	G	G	G	G	G	G	G	G	G	G	G	G	G	G	G	G	G	G	G	G	G	G	G	G	G	G	G	G	G	G	G	G	G	G	G	G	G	G	G
solcap_snp_sl_36258	2	46.2759	A	A	A	A	A	A	A	A	A	A	A	A	A	A	A	A	A	A	A	A	A	A	A	A	A	A	A	A	A	A	A	A	A	A	A	A	A	A	A	A	A	A	A	A	A	A	A
solcap_snp_sl_67138	2	46.4301	A	A	A	A	A	A	A	A	A	A	A	A	A	A	A	A	A	A	A	A	A	A	A	A	A	A	A	A	A	A	A	A	A	A	A	A	A	C	A	A	A	A	A	A	M	A	A
solcap_snp_sl_36253	2	46.4434	C	C	C	C	C	C	C	C	C	C	C	C	C	C	C	C	C	C	C	C	C	C	C	C	C	C	C	C	C	C	C	C	C	C	C	C	C	C	C	C	C	C	C	C	C	C	C
solcap_snp_sl_67119	2	46.497	G	G	G	G	G	G	G	G	G	G	G	C	G	G	G	G	G	G	G	G	G	G	G	G	S	G	G	G	G	G	G	G	G	G	G	G	G	C	G	G	C	G	G	G	S	G	G
solcap_snp_sl_67117	2	46.4975	G	G	G	G	G	G	G	G	G	G	G	A	G	G	G	G	G	G	G	G	G	G	G	G	R	G	G	G	G	G	G	G	G	G	G	G	G	A	G	G	A	G	G	G	R	G	G
solcap_snp_sl_36245	2	46.5194	G	G	G	G	G	G	G	G	G	G	G	G	G	G	G	G	G	G	G	G	G	G	G	G	G	G	G	G	G	G	G	G	G	G	G	G	G	G	G	G	G	G	G	G	G	G	G
solcap_snp_sl_36243	2	46.5256	G	G	G	G	G	G	G	G	G	G	G	G	G	G	G	G	G	G	G	G	G	G	G	G	G	G	G	G	G	G	G	G	G	G	G	G	G	G	G	G	G	G	G	G	G	G	G
solcap_snp_sl_10759	2	46.5693	C	C	C	C	C	M	A	A	C	C	C	C	C	C	C	C	C	C	C	C	C	C	C	M	C	C	A	C	C	C	C	A	C	A	C	C	C	C	A	C	C	C	C	A	M	C	C
CL017630-0504	2	46.5694	G	G	G	G	G	G	G	G	G	G	G	G	G	G	G	G	G	G	G	G	G	G	G	G	G	G	G	G	G	G	G	G	G	G	G	G	G	G	G	G	G	G	G	G	G	G	G
solcap_snp_sl_36241	2	46.588	A	A	A	A	A	A	A	A	A	A	A	A	A	A	A	A	A	A	A	A	A	A	A	A	A	A	A	A	A	A	A	A	A	A	A	A	A	A	A	A	A	A	A	A	A	A	A
solcap_snp_sl_36238	2	46.6291	G	G	G	G	G	G	G	G	G	G	G	G	G	G	G	G	G	G	G	G	G	G	G	G	G	G	G	G	G	G	G	G	G	G	G	G	G	G	G	G	G	G	G	G	G	G	G
solcap_snp_sl_67090	2	46.6428	C	C	C	C	C	C	C	C	C	C	C	A	C	C	C	C	C	C	C	C	C	C	C	C	M	C	C	C	C	C	C	C	C	C	C	C	C	A	C	C	A	C	C	C	C	C	C
fw2.2_283_b	2	46.8302	G	G	G	G	G	G	G	G	G	G	G	G	G	G	G	G	G	G	G	G	G	G	G	G	G	G	G	G	G	G	G	G	G	G	G	G	G	G	G	G	G	G	G	G	G	G	G
CL017715-0231	2	46.8554	G	G	G	G	G	G	G	G	G	G	G	G	G	G	G	G	G	G	G	G	G	G	G	G	G	G	G	G	G	G	G	G	G	G	G	G	G	G	G	G	G	G	G	G	G	G	G
CL017715-0287_solcap_snp_sl_67052	2	46.8555	G	G	G	G	G	G	G	G	G	G	G	A	G	G	G	G	G	G	G	G	G	G	G	G	R	G	G	G	G	G	G	G	G	G	G	G	G	A	G	G	A	G	G	G	G	G	G
solcap_snp_sl_36232	2	46.8567	A	A	A	A	A	A	A	A	A	A	A	G	A	A	A	A	A	A	A	A	A	A	A	A	R	A	A	A	A	A	A	A	A	A	A	A	A	G	A	A	G	A	A	A	A	A	A
solcap_snp_sl_36231	2	46.8804	A	A	A	A	A	A	A	A	A	A	A	A	A	A	A	A	A	A	A	A	A	A	A	A	A	A	A	A	A	A	A	A	A	A	A	A	A	A	A	A	A	A	A	A	A	A	A
ABA1_2029_solcap_snp_sl_67036	2	46.9479	A	A	A	A	A	A	A	A	A	A	A	G	A	A	A	A	A	A	A	A	A	A	A	A	R	A	A	A	A	A	A	A	A	A	A	A	A	A	A	A	G	A	A	A	A	A	A
ABA1_Promoter_SNP2_solcap_snp_sl_67034	2	46.9525	A	A	A	A	A	A	A	A	A	A	A	A	A	A	A	A	A	A	A	A	A	A	A	A	A	A	A	A	A	A	A	A	A	A	A	A	A	A	A	A	A	A	A	A	A	A	A
solcap_snp_sl_67034	2	46.9525	A	A	A	A	A	A	A	A	A	A	A	G	A	A	A	A	A	A	A	A	A	A	A	A	R	A	A	A	A	A	A	A	A	A	A	A	A	A	A	A	G	A	A	A	A	A	A
solcap_snp_sl_67032	2	46.9531	A	A	A	A	A	A	A	A	A	A	A	C	A	A	A	A	A	A	A	A	A	A	A	A	M	A	A	A	A	A	A	A	A	A	A	A	A	A	A	A	C	A	A	A	A	A	A
ABA1_Promoter_SNP1	2	46.9532	G	G	G	G	G	G	G	G	G	G	G	A	G	G	G	G	G	G	G	G	G	G	G	G	R	G	G	G	G	G	G	G	G	G	G	G	G	G	G	G	A	G	G	G	G	G	G
solcap_snp_sl_36224	2	46.995	A	G	N	A	A	A	A	A	A	A	A	G	G	A	A	A	A	A	A	A	G	A	A	A	R	A	A	A	A	A	A	A	G	A	G	G	A	A	A	A	G	A	A	G	R	G	G
CL017806-0320_solcap_snp_sl_67017	2	47.0268	A	A	A	A	A	A	A	A	A	A	A	G	A	A	A	A	A	A	A	A	A	A	A	A	R	A	A	A	A	A	A	A	A	A	A	A	A	A	A	A	G	A	A	A	A	A	A
solcap_snp_sl_67010	2	47.0958	G	G	G	G	G	G	G	G	G	G	G	C	G	G	G	G	G	G	G	G	G	G	G	G	S	G	G	G	G	G	G	G	G	G	G	G	G	G	G	G	C	G	G	G	G	G	G
solcap_snp_sl_36221	2	47.197	A	A	A	A	A	A	A	A	A	A	A	G	A	A	A	A	A	A	A	A	A	A	A	A	R	A	A	A	A	A	A	A	A	A	A	A	A	A	A	A	G	A	A	A	A	A	A
solcap_snp_sl_36220	2	47.2917	G	G	G	G	G	G	G	G	G	G	G	G	G	G	G	G	G	G	G	G	G	G	G	G	G	G	G	G	G	G	G	G	G	G	G	G	G	G	G	G	G	G	G	G	G	G	G
solcap_snp_sl_66965	2	47.3447	G	G	G	G	G	G	G	G	G	G	G	A	G	G	G	G	G	G	G	G	G	G	G	G	R	G	G	G	G	G	G	G	G	G	G	G	G	G	G	G	A	G	G	G	G	G	G
solcap_snp_sl_66955	2	47.3618	A	A	A	A	A	A	A	A	A	A	A	G	A	A	A	A	A	A	A	A	A	A	A	A	R	A	A	A	A	A	A	A	A	A	A	A	A	A	A	A	G	A	A	A	A	A	A
solcap_snp_sl_66953	2	47.3649	A	A	A	A	A	A	A	A	A	A	A	G	A	A	A	A	A	A	A	A	A	A	A	A	R	A	A	A	A	A	A	A	A	A	A	A	A	A	A	A	G	A	A	A	A	A	A
solcap_snp_sl_66951	2	47.3661	A	A	A	A	A	A	A	A	A	A	A	T	A	A	A	A	A	A	A	A	A	A	A	A	W	A	A	A	A	A	A	A	A	A	A	A	A	A	A	A	T	A	A	A	A	A	A
solcap_snp_sl_36203	2	47.4871	G	G	G	G	G	G	G	G	G	G	G	G	G	G	G	G	G	G	G	G	G	G	G	G	G	G	G	G	G	G	G	G	G	G	G	G	G	G	G	G	G	G	G	G	G	G	G
solcap_snp_sl_36202	2	47.6514	G	G	G	G	G	G	G	G	G	G	G	G	G	G	G	G	G	G	G	G	G	G	G	G	R	G	G	G	G	G	G	G	G	G	G	G	G	G	G	G	G	G	G	G	G	G	G
solcap_snp_sl_36201	2	47.6528	A	A	A	A	A	A	A	A	A	A	A	A	A	A	A	A	A	A	A	A	A	A	A	A	A	A	A	A	A	A	A	A	A	A	A	A	A	A	A	A	A	A	A	A	A	A	A
solcap_snp_sl_66904	2	47.6832	G	G	G	G	G	G	G	G	G	G	G	G	G	G	G	G	G	G	G	G	G	G	G	G	R	G	G	G	G	G	G	G	G	G	G	G	G	G	G	G	G	G	G	G	G	G	G
solcap_snp_sl_66878	2	47.7869	A	A	A	A	A	A	A	A	A	A	A	A	A	A	A	A	A	A	A	A	A	A	A	A	R	A	A	A	A	A	A	A	A	A	A	A	A	A	A	A	A	A	A	A	A	A	A
solcap_snp_sl_21867	2	47.949	G	G	N	G	G	G	G	G	A	R	A	A	G	G	G	A	A	G	G	A	G	G	G	G	A	G	G	G	G	G	G	G	G	G	G	G	A	A	G	G	A	G	A	G	G	G	G
solcap_snp_sl_21866	2	47.9501	G	G	N	G	G	G	G	G	A	R	A	A	G	G	G	A	A	G	G	A	G	G	G	G	A	G	G	G	G	G	G	G	G	G	G	G	A	A	G	G	A	G	A	G	G	G	G
solcap_snp_sl_36193	2	47.972	A	A	N	A	A	A	A	A	N	A	N	N	A	A	A	A	N	A	A	N	A	A	A	A	N	A	A	A	A	A	A	A	A	A	A	A	N	A	A	A	N	A	A	A	A	A	A
solcap_snp_sl_36192	2	47.972	G	G	S	G	G	G	G	G	C	G	C	C	G	G	G	G	C	G	G	C	G	G	G	G	C	G	G	G	G	G	G	G	G	G	G	G	C	G	G	G	C	G	G	G	G	G	G
solcap_snp_sl_21864	2	47.978	G	G	N	G	G	G	G	G	A	R	A	A	G	G	G	G	A	G	G	A	G	G	G	G	G	G	G	G	G	G	G	G	G	G	G	G	A	G	G	G	A	G	G	G	G	G	G
solcap_snp_sl_21862	2	47.9816	A	A	N	A	A	A	A	A	G	R	G	G	A	A	A	A	G	A	A	G	A	A	A	A	G	A	A	A	A	A	A	A	A	A	A	A	G	A	A	A	G	A	A	A	A	A	A
solcap_snp_sl_36189	2	47.9965	A	A	A	A	A	A	A	A	A	A	A	A	A	A	A	A	A	A	A	A	A	A	A	A	G	A	A	A	A	A	A	A	A	A	A	A	A	A	A	A	A	A	A	A	A	A	A
solcap_snp_sl_36188	2	48.0288	A	A	A	A	A	A	A	A	A	A	A	A	A	A	A	G	A	A	A	A	A	A	A	A	G	A	A	A	A	A	A	A	A	A	A	A	A	G	A	A	A	A	G	A	A	A	A
CL016371-0420	2	48.1769	A	A	A	A	A	A	A	A	A	A	A	A	A	A	A	A	A	A	A	A	A	A	A	A	A	A	A	A	A	A	A	A	A	A	A	A	A	A	A	A	A	A	A	A	A	A	A
solcap_snp_sl_67596	2	48.2052	A	A	A	A	A	A	A	A	A	A	A	A	A	A	A	A	A	A	A	A	A	A	A	A	G	A	A	A	A	A	A	A	A	A	A	A	A	A	A	A	A	A	A	A	A	A	A
SGN-U315914_C2_At5g67370_snp371	2	48.2728	G	G	G	G	G	G	G	G	G	G	G	G	G	G	G	G	G	G	G	G	G	G	G	G	G	G	G	G	G	G	G	G	G	G	G	G	G	G	G	G	G	G	G	G	G	G	G
solcap_snp_sl_21971	2	48.3053	A	A	A	A	G	G	G	G	A	R	A	A	A	A	A	A	A	G	G	A	A	G	G	G	A	G	G	G	A	G	G	G	A	G	A	A	A	A	G	A	A	A	A	A	A	A	A
solcap_snp_sl_21966	2	48.3709	A	A	R	A	G	G	G	G	A	R	A	G	A	A	A	A	G	G	G	A	A	G	G	G	A	G	G	G	A	G	G	G	A	G	A	A	G	A	G	A	G	A	A	A	R	A	A
solcap_snp_sl_67551	2	48.3953	A	A	A	A	A	A	A	A	A	A	A	A	A	A	A	A	A	A	A	A	A	A	A	A	G	A	A	A	A	A	A	A	A	A	A	A	A	A	A	A	A	A	A	A	A	A	A
solcap_snp_sl_58490	2	48.444	G	G	G	G	G	G	G	G	G	G	G	G	G	G	G	G	G	G	G	G	G	G	G	G	A	G	G	G	G	G	G	G	G	G	G	G	G	G	G	G	G	G	G	G	G	G	G
solcap_snp_sl_20064	2	48.4548	A	A	A	A	A	A	A	A	G	R	G	A	A	A	A	A	A	A	A	G	A	A	A	A	A	A	A	A	A	A	A	A	A	A	A	A	A	A	A	A	A	A	A	A	A	A	A
solcap_snp_sl_20063	2	48.4551	C	C	C	C	C	C	C	C	A	M	A	C	C	C	C	A	C	C	C	A	C	C	C	C	A	C	C	C	C	C	C	C	C	C	C	A	C	A	C	C	C	C	A	A	M	A	C
solcap_snp_sl_32404	2	48.5122	A	A	A	A	A	A	A	A	A	A	A	A	A	A	A	A	A	A	A	A	A	A	A	A	A	A	A	A	A	A	A	A	A	A	A	A	A	A	A	A	A	A	A	A	A	A	A
solcap_snp_sl_58462	2	48.5475	G	G	G	G	G	G	G	G	G	G	G	G	G	G	G	G	G	G	G	G	G	G	G	G	A	G	G	G	G	G	G	G	G	G	G	G	G	G	G	G	G	G	G	G	G	G	G
solcap_snp_sl_58447	2	48.6022	G	G	N	G	G	R	G	G	A	R	A	A	G	G	G	A	A	A	A	A	G	A	A	R	A	A	A	G	G	A	A	G	G	G	G	A	A	A	G	G	A	G	A	A	A	A	G
solcap_snp_sl_20052	2	48.685	C	C	N	C	C	M	C	C	A	M	A	A	C	C	C	A	A	A	A	A	C	A	A	M	A	A	A	C	C	A	A	C	C	C	C	A	A	A	C	C	A	C	A	C	M	C	C
CL017436-0294	2	48.6872	G	G	N	G	G	R	G	G	A	R	A	A	G	G	G	A	A	A	A	A	G	A	A	R	G	A	A	G	G	A	A	G	G	G	G	A	A	A	G	G	A	G	A	G	G	G	G
CL017436-0232	2	48.6873	G	G	G	G	G	G	G	G	G	G	G	G	G	G	G	G	G	G	G	G	G	G	G	G	G	G	G	G	G	G	G	G	G	G	G	G	G	G	G	G	G	G	G	G	G	G	G
solcap_snp_sl_20051	2	48.6965	G	G	N	G	G	R	G	G	A	R	A	A	G	G	G	A	A	A	A	A	G	A	A	R	G	A	A	G	G	A	A	G	G	G	G	A	A	A	G	G	A	G	A	G	G	G	G
solcap_snp_sl_20049	2	48.6972	G	G	N	A	G	R	G	G	A	R	A	A	G	A	G	A	A	A	A	A	G	A	A	R	A	A	A	G	G	A	A	G	G	G	G	A	A	A	G	G	A	G	A	A	A	A	G
solcap_snp_sl_58414	2	48.7283	A	A	A	A	A	A	A	A	A	A	A	A	A	A	A	A	A	A	A	A	A	A	A	A	G	A	A	A	A	A	A	A	A	A	A	A	A	A	A	A	A	A	A	A	N	A	A
CL016576-0377	2	48.7319	C	C	C	C	C	C	C	C	C	C	C	C	C	C	C	C	C	C	C	C	C	C	C	C	C	C	C	C	C	C	C	C	C	C	C	C	C	C	C	C	C	C	C	C	C	C	C
solcap_snp_sl_58389	2	48.8327	G	G	G	G	G	G	G	G	G	G	G	G	G	G	G	G	G	G	G	G	G	G	G	G	G	G	G	G	G	G	G	G	G	G	G	G	G	G	G	G	G	G	G	G	G	G	G
solcap_snp_sl_20044	2	48.8789	G	G	N	A	G	R	G	G	A	R	A	A	G	A	G	G	A	A	A	A	G	A	A	R	A	A	A	G	G	A	A	G	G	G	G	A	A	G	G	G	A	G	G	A	A	A	G
solcap_snp_sl_32389	2	48.9435	A	A	A	G	A	A	A	A	A	A	A	A	A	G	A	A	A	A	A	A	A	A	A	A	G	A	A	A	A	A	A	A	A	A	A	A	A	A	A	A	A	A	A	G	R	G	A
CL016196-0121	2	49.0019	A	A	A	A	A	A	A	A	A	A	A	A	A	A	A	A	A	A	A	A	A	A	A	A	G	A	A	A	A	A	A	A	A	A	A	A	A	A	A	A	A	A	A	A	A	A	A
SGN-U313919_snp500	2	49.0156	A	A	A	A	A	A	A	A	A	A	A	A	A	A	A	A	A	A	A	A	A	A	A	A	G	A	A	A	A	A	A	A	A	A	A	A	A	A	A	A	A	A	A	A	A	A	A
solcap_snp_sl_48037	2	49.0471	A	A	A	A	A	A	A	A	A	A	A	A	A	A	A	A	A	A	A	A	A	A	A	A	G	A	A	A	A	A	A	A	A	A	A	A	A	A	A	A	A	A	A	A	A	A	A
solcap_snp_sl_29357	2	49.0896	G	G	G	G	G	G	G	G	G	G	G	G	G	G	G	G	G	G	G	G	G	G	G	G	G	G	G	G	G	G	G	G	G	G	G	G	G	G	G	G	G	G	G	G	G	G	G
solcap_snp_sl_48033	2	49.0924	A	A	A	A	A	A	A	A	A	A	A	A	A	A	A	A	A	A	A	A	A	A	A	A	G	A	A	A	A	A	A	A	A	A	A	A	A	A	A	A	A	A	A	A	A	A	A
solcap_snp_sl_29351	2	49.2414	G	G	G	G	G	G	G	G	G	G	G	G	G	G	G	G	G	G	G	G	G	G	G	G	A	G	G	G	G	G	G	G	G	G	G	G	G	G	G	G	G	G	G	G	G	G	G
solcap_snp_sl_47977	2	49.336	C	C	C	C	C	C	C	C	C	C	C	C	C	C	C	C	C	C	C	C	C	C	C	C	A	C	C	C	C	C	C	C	C	C	C	C	C	C	C	C	C	C	C	C	C	C	C
CL016534-0109	2	49.4235	G	G	G	G	G	G	G	G	G	G	G	G	G	G	G	G	G	G	G	G	G	G	G	G	G	G	G	G	G	G	G	G	G	G	G	G	G	G	G	G	G	G	G	G	G	G	G
solcap_snp_sl_29349	2	49.4516	G	G	G	G	G	G	G	G	G	G	G	G	G	G	G	G	G	G	G	G	G	G	G	G	N	G	G	G	G	G	G	G	G	G	G	G	G	G	G	G	G	G	G	G	G	G	G
solcap_snp_sl_47942	2	49.4524	G	G	G	G	G	G	G	G	G	G	G	G	G	G	G	G	G	G	G	G	G	G	G	G	A	G	G	G	G	G	G	G	G	G	G	G	G	G	G	G	G	G	G	G	G	G	G
CL017391-0390	2	49.5633	A	A	A	A	A	A	A	A	A	A	A	A	A	A	A	A	A	A	A	A	A	A	A	A	G	A	A	A	A	A	A	A	A	A	A	A	A	A	A	A	A	A	A	A	A	A	A
solcap_snp_sl_47897	2	49.6114	G	G	G	G	G	G	G	G	G	G	G	G	G	G	G	G	G	G	G	G	G	G	G	G	A	G	G	G	G	G	G	G	G	G	G	G	G	G	G	G	G	G	G	G	G	G	G
solcap_snp_sl_47885	2	49.7551	G	G	G	G	G	G	G	G	G	G	G	G	G	G	G	G	G	G	G	G	G	G	G	G	A	G	G	G	G	G	G	G	G	G	G	G	G	G	G	G	G	G	G	G	G	G	G
solcap_snp_sl_47880	2	49.8162	A	A	A	A	A	A	A	A	A	A	A	A	A	A	A	A	A	A	A	A	A	A	A	A	C	A	A	A	A	A	A	A	A	A	A	A	A	A	A	A	A	A	A	A	A	A	A
solcap_snp_sl_63048	3	0.071026	A	A	A	A	A	A	A	A	G	A	A	A	A	A	A	A	A	A	A	A	A	A	A	A	R	A	A	A	A	A	A	A	A	A	A	A	A	A	A	A	A	A	A	A	R	A	A
CL016802-0675	3	0.119273	A	A	A	A	A	A	A	A	G	A	A	A	A	A	A	A	A	A	A	A	A	A	A	A	N	A	A	A	A	A	A	A	A	A	A	A	A	A	A	A	A	A	A	A	R	A	A
solcap_snp_sl_63084	3	0.183313	G	G	G	G	G	G	G	G	G	G	G	G	G	G	G	G	G	G	G	G	G	G	G	G	N	G	G	G	G	G	G	G	G	G	G	G	G	G	G	G	G	G	G	G	G	G	G
solcap_snp_sl_25015	3	0.304114	C	C	C	C	C	C	C	C	C	C	C	C	C	C	C	C	C	C	C	C	C	C	C	C	C	C	C	C	C	C	C	C	C	C	C	C	C	C	C	C	C	C	C	C	C	C	C
CL017202-0450_solcap_snp_sl_63109	3	0.304215	A	A	A	A	A	A	A	A	G	A	A	A	A	A	A	A	A	A	A	A	A	A	A	A	R	A	A	A	A	A	A	A	A	A	A	A	A	A	A	A	A	A	A	A	R	A	A
CL017080-0343	3	0.305385	G	G	G	G	G	G	G	G	G	G	G	G	G	G	G	G	G	G	G	G	G	G	G	G	G	G	G	G	G	G	G	G	G	G	G	G	G	G	G	G	G	G	G	G	G	G	G
CL017080-0223	3	0.305505	A	A	A	A	A	A	A	A	G	A	A	A	A	A	A	A	A	A	A	A	A	A	A	A	N	A	A	A	A	A	A	A	A	A	A	A	A	A	A	A	A	A	A	A	R	A	A
solcap_snp_sl_63114	3	0.333959	A	A	A	A	A	A	A	A	G	A	A	A	A	A	A	A	A	A	A	A	A	A	A	A	N	A	A	A	A	A	A	A	A	A	A	A	A	A	A	A	A	A	A	A	R	A	A
CL016925-0828	3	0.346009	A	A	A	A	A	A	A	A	C	A	A	A	A	A	A	A	A	A	A	A	A	A	A	A	N	A	A	A	A	A	A	A	A	A	A	A	A	A	A	A	A	A	A	A	M	A	A
solcap_snp_sl_63129	3	0.473157	G	G	G	G	G	G	G	G	A	G	G	G	G	G	G	G	G	G	G	G	G	G	G	G	R	G	G	G	G	G	G	G	G	G	G	G	G	G	G	G	G	G	G	G	G	G	G
solcap_snp_sl_63134	3	0.473706	A	A	A	A	A	A	A	A	G	A	A	A	A	A	A	A	A	A	A	A	A	A	A	A	N	A	A	A	A	A	A	A	A	A	A	A	A	A	A	A	A	A	A	A	A	A	A
solcap_snp_sl_34398	3	0.508434	G	G	G	G	G	G	G	G	G	R	G	G	G	G	G	G	G	G	G	G	G	G	G	G	G	G	G	G	G	G	G	G	G	G	G	A	G	G	G	G	G	G	G	G	G	G	G
solcap_snp_sl_34404	3	0.538767	C	C	C	C	C	C	C	C	C	C	C	C	C	C	C	C	C	C	C	C	C	C	C	C	C	C	C	C	C	C	C	C	C	C	C	C	C	C	C	C	C	C	C	C	C	C	C
solcap_snp_sl_63167	3	0.631402	A	A	A	A	A	A	A	A	G	A	A	A	A	A	A	A	G	A	A	A	A	A	A	A	N	A	A	A	A	A	A	A	A	A	A	A	G	A	A	A	A	A	A	A	R	A	A
solcap_snp_sl_63184	3	0.748526	A	A	A	A	A	A	A	A	A	A	A	A	A	A	A	A	A	A	A	A	A	A	A	A	N	A	A	A	A	A	A	A	A	A	A	A	A	A	A	A	A	A	A	A	A	A	A
solcap_snp_sl_9663	3	0.828634	A	A	G	G	A	R	G	A	G	R	A	G	A	G	A	G	G	A	A	A	A	A	A	A	N	A	A	A	A	G	A	A	A	A	A	G	G	A	A	A	G	A	G	A	G	G	G
solcap_snp_sl_63211	3	0.944945	G	G	G	G	G	G	G	G	G	G	G	G	G	G	G	G	G	G	G	G	G	G	G	G	N	G	G	G	G	G	G	G	G	G	G	G	G	G	G	G	G	G	G	G	R	G	G
solcap_snp_sl_15317	3	1.03118	W	W	T	W	T	W	T	W	W	W	W	T	W	W	W	T	W	W	W	W	W	W	T	W	W	W	W	W	W	W	W	W	W	W	W	T	W	W	T	W	T	W	T	W	T	T	W
solcap_snp_sl_21215	3	1.03442	C	C	A	C	A	C	A	C	C	C	C	A	C	C	C	A	C	C	C	C	C	C	A	M	M	C	C	C	C	C	C	C	C	C	C	A	C	C	A	C	A	C	A	C	A	A	C
solcap_snp_sl_9666	3	1.04564	G	G	A	G	A	G	A	G	G	G	G	A	G	G	G	A	G	G	G	G	G	G	A	R	R	G	G	G	G	G	G	G	G	G	G	A	G	G	A	G	A	G	A	G	A	A	G
solcap_snp_sl_9667	3	1.04585	A	A	G	A	G	A	G	A	A	A	A	G	A	A	A	G	A	A	A	A	A	A	G	R	R	A	A	A	A	A	A	A	A	A	A	G	A	A	G	A	G	A	G	A	G	G	A
solcap_snp_sl_21216	3	1.05684	A	A	G	A	G	A	G	A	A	A	A	G	A	A	A	G	A	A	A	A	A	A	G	R	R	A	A	A	A	A	A	A	A	A	A	G	A	A	G	A	G	A	G	A	G	G	A
solcap_snp_sl_63240	3	1.14429	G	G	G	G	G	G	G	G	G	G	G	G	G	G	G	G	G	G	G	G	G	G	G	G	R	G	G	G	G	G	G	G	G	G	G	G	G	G	G	G	G	G	G	G	N	G	G
solcap_snp_sl_9681	3	1.25751	A	A	G	A	A	R	G	A	G	A	A	A	A	A	A	A	G	A	A	A	A	A	A	R	R	A	A	A	A	G	A	G	A	A	A	G	G	A	A	A	A	G	A	A	N	A	A
solcap_snp_sl_63273	3	1.32303	A	A	A	A	A	A	A	A	A	A	A	A	A	A	A	A	A	A	A	A	A	A	A	A	R	A	A	A	A	A	A	A	A	A	A	A	A	A	A	A	A	A	A	A	A	A	A
solcap_snp_sl_63285	3	1.38312	T	T	T	T	T	T	T	T	T	T	T	T	T	T	T	T	T	T	T	T	T	T	T	T	W	T	T	T	T	T	T	T	T	T	T	T	T	T	T	T	T	T	T	T	T	T	T
solcap_snp_sl_63290	3	1.39024	G	G	G	G	G	G	G	G	G	G	G	G	G	G	G	G	G	G	G	G	G	G	G	G	R	G	G	G	G	G	G	G	G	G	G	G	G	G	G	G	G	G	G	G	G	G	G
solcap_snp_sl_63301	3	1.52925	A	A	A	A	A	A	A	A	A	A	A	A	A	A	A	A	A	A	A	A	A	A	A	A	M	A	A	A	A	A	A	A	A	A	A	A	A	A	A	A	A	A	A	A	A	A	A
CL016787-0272_solcap_snp_sl_63305	3	1.55427	C	C	C	C	C	C	C	C	C	C	C	C	C	C	C	C	C	C	C	C	C	C	C	C	S	C	C	C	C	C	C	C	C	C	C	C	C	C	C	C	C	C	C	C	C	C	C
solcap_snp_sl_9683	3	1.58406	A	G	G	G	G	R	A	G	G	R	G	G	G	G	A	A	G	G	G	G	G	G	G	R	G	A	A	A	G	A	A	G	G	G	G	A	G	A	G	G	G	A	A	G	N	A	G
solcap_snp_sl_63307	3	1.6319	G	G	G	G	G	G	G	G	G	G	G	G	G	G	G	G	G	G	G	G	G	G	G	G	R	G	G	G	G	G	G	G	G	G	G	G	G	G	G	G	G	G	G	G	G	G	G
SGN-U569291_snp1086	3	1.70434	G	G	G	G	G	G	G	G	G	G	G	G	G	G	G	G	G	G	G	G	G	G	G	G	R	G	G	G	G	G	G	G	G	G	G	G	G	G	G	G	G	G	G	G	G	G	G
solcap_snp_sl_63356	3	1.87698	A	A	A	A	A	A	A	A	A	A	A	A	A	A	A	A	A	A	A	A	A	A	A	A	N	A	A	A	A	A	A	A	A	A	A	A	A	A	A	A	A	A	A	A	A	A	A
CL017347-0198	3	1.89118	A	A	A	A	A	A	A	A	A	A	A	A	A	A	A	A	A	A	A	A	A	A	A	A	A	A	A	A	A	A	A	A	A	A	A	A	A	A	A	A	A	A	A	A	A	A	A
CL017347-0326_solcap_snp_sl_63360	3	1.89124	T	T	T	T	T	T	T	T	T	T	T	T	T	T	T	T	T	T	T	T	T	T	T	T	W	T	T	T	T	T	T	T	T	T	T	T	T	T	T	T	T	T	T	T	T	T	T
solcap_snp_sl_63377	3	1.96805	A	A	A	A	A	A	A	A	A	A	A	A	A	A	A	A	A	A	A	A	A	A	A	A	R	A	A	A	A	A	A	A	A	A	A	A	A	A	A	A	A	A	A	A	A	A	A
solcap_snp_sl_9689	3	2.05296	A	A	G	A	G	G	A	A	A	R	A	A	G	A	G	G	A	A	A	A	G	G	G	R	N	G	G	G	G	G	G	A	A	A	G	G	A	G	G	G	A	G	G	A	R	G	G
SL10790_382	3	2.05344	G	G	A	G	A	A	G	G	G	R	G	G	A	G	A	A	G	G	G	G	A	A	A	R	N	A	A	A	A	A	A	G	G	G	A	A	G	A	A	A	G	A	A	G	R	A	A
solcap_snp_sl_15320	3	2.07253	A	A	G	A	G	G	A	A	A	R	A	A	G	A	G	G	A	A	A	A	G	G	G	R	N	G	G	G	G	G	G	A	A	A	G	G	A	G	G	G	A	G	G	A	R	G	G
solcap_snp_sl_9690	3	2.07304	G	G	A	G	A	A	G	G	G	R	G	G	A	G	A	A	G	G	G	G	A	A	A	R	N	A	A	A	A	A	A	G	G	G	A	A	G	A	A	A	G	A	A	G	R	A	A
solcap_snp_sl_63391	3	2.07365	T	T	A	T	A	A	T	T	T	W	T	T	A	T	A	A	T	T	T	T	A	A	A	W	N	A	A	A	A	A	A	T	T	T	A	A	T	A	A	A	T	A	A	T	W	A	A
solcap_snp_sl_63402	3	2.11178	A	A	A	A	A	A	A	A	A	A	A	A	A	A	A	A	A	A	A	A	A	A	A	A	A	A	A	A	A	A	A	A	A	A	A	A	A	A	A	A	A	A	A	A	A	A	A
CL017009-0461	3	2.14764	A	A	A	A	A	A	A	A	A	A	A	A	A	A	A	A	A	A	A	A	A	A	A	A	A	A	A	A	A	A	A	A	A	A	A	A	A	A	A	A	A	A	A	A	A	A	A
solcap_snp_sl_63452	3	2.36366	A	A	A	A	A	A	A	A	A	A	A	A	A	A	A	A	A	A	A	A	A	A	A	A	A	A	A	A	A	A	A	A	A	A	A	A	A	A	A	A	A	A	A	A	A	A	A
solcap_snp_sl_9703	3	2.37209	A	A	A	T	A	A	A	A	T	W	T	T	A	T	A	A	T	A	A	T	T	A	A	W	W	A	A	A	A	A	A	T	A	T	A	A	T	A	A	A	T	T	A	T	T	T	T
Ohase2_Promoter_SNP	3	2.44808	G	G	G	G	G	G	G	G	G	G	G	G	G	G	G	G	G	G	G	G	G	G	G	G	G	G	G	G	G	G	G	G	G	G	G	G	G	G	G	G	G	G	G	G	G	G	G
solcap_snp_sl_100703	3	2.44922	G	G	G	G	G	G	G	G	G	G	G	G	G	G	G	G	G	G	G	G	G	G	G	G	G	G	G	G	G	G	G	G	G	G	G	G	G	G	G	G	G	G	G	G	G	G	G
solcap_snp_sl_63466	3	2.47227	G	G	G	G	G	G	G	G	G	G	G	G	G	G	G	G	G	G	G	G	G	G	G	G	G	G	G	G	G	G	G	G	G	G	G	G	G	G	G	G	G	G	G	G	G	G	G
solcap_snp_sl_28569	3	2.50001	G	G	G	G	G	G	G	G	G	G	G	G	G	G	G	G	G	G	G	G	G	G	G	G	G	G	G	G	G	G	G	G	G	G	G	G	G	G	G	G	G	G	G	G	G	G	G
SGN-U571958_snp135	3	2.50007	G	G	G	G	G	G	G	G	G	G	G	G	G	G	G	G	G	G	G	G	G	G	G	G	G	G	G	G	G	G	G	G	G	G	G	G	G	A	G	G	G	G	A	G	G	G	G
solcap_snp_sl_28572	3	3.32713	A	A	A	A	A	A	A	A	A	A	A	A	A	A	A	A	A	A	A	A	A	A	A	A	A	A	A	A	A	A	A	A	A	A	A	A	A	A	A	A	A	A	A	A	A	A	A
solcap_snp_sl_17581	3	3.32732	A	G	A	A	G	R	A	A	A	A	A	A	A	A	A	A	A	A	A	A	A	A	A	A	N	A	A	A	A	G	A	A	G	A	A	A	A	A	A	A	A	A	A	A	A	A	A
solcap_snp_sl_28574	3	3.97124	G	G	G	G	G	G	G	G	G	G	G	G	G	G	G	G	G	G	G	G	G	G	G	G	G	G	G	G	G	G	G	G	G	G	G	G	G	G	G	G	G	G	G	G	G	G	G
solcap_snp_sl_28577	3	4.06929	A	A	A	A	A	A	A	A	A	A	A	A	A	A	A	A	A	A	A	A	A	A	A	A	A	A	A	A	A	A	A	A	A	A	A	A	A	A	A	A	A	A	A	A	A	A	A
solcap_snp_sl_28580	3	5.67106	A	A	A	A	A	A	A	A	A	A	A	A	A	A	A	A	A	A	A	A	A	A	A	A	A	A	A	A	A	A	A	A	A	A	A	A	A	A	A	A	A	A	A	A	A	A	A
solcap_snp_sl_19643	3	6.61267	C	C	A	C	A	M	A	C	A	M	A	A	C	C	C	C	A	A	A	A	C	C	A	M	C	A	C	A	C	A	A	A	C	C	C	C	A	C	A	C	A	C	C	C	C	C	C
solcap_snp_sl_55754	3	6.6593	A	A	A	A	A	A	A	A	A	A	A	A	A	A	A	A	A	A	A	A	A	A	A	A	A	A	A	A	A	A	A	A	A	A	A	A	A	A	A	A	A	A	A	A	A	A	A
solcap_snp_sl_19652	3	6.72817	G	G	G	G	A	R	G	G	G	G	A	G	G	G	G	G	G	A	A	G	G	G	A	R	G	G	G	G	G	A	G	G	G	G	G	G	G	G	A	G	G	G	G	G	G	G	G
solcap_snp_sl_24347	3	6.73613	A	A	A	A	C	M	A	A	A	A	C	A	A	A	A	A	A	C	C	A	A	A	C	M	A	A	A	A	A	C	A	A	A	A	A	A	A	A	C	A	A	A	A	A	A	A	A
solcap_snp_sl_19654	3	6.7626	A	A	A	A	G	R	A	A	A	A	G	A	A	A	A	A	A	G	G	A	A	A	G	R	A	A	A	A	A	G	A	A	A	A	A	A	A	A	G	A	A	A	A	A	A	A	A
SL10445_1141	3	6.80396	A	A	A	A	G	R	A	A	A	A	G	A	A	A	A	A	A	G	G	A	A	A	A	A	A	A	A	A	A	G	A	A	A	A	A	A	A	A	G	A	A	A	A	A	A	A	A
solcap_snp_sl_19657	3	6.80665	T	T	T	T	A	W	T	T	T	T	A	T	T	T	T	T	T	A	A	T	T	T	T	T	T	T	T	T	T	A	T	T	T	T	T	T	T	T	A	T	T	T	T	T	T	T	T
solcap_snp_sl_55790	3	6.80839	A	A	A	A	A	A	A	A	A	A	A	A	A	A	A	A	A	A	A	A	A	A	A	A	A	A	A	A	A	A	A	A	A	A	A	A	A	A	A	A	A	A	A	A	A	A	A
solcap_snp_sl_19658	3	6.81905	G	G	G	G	A	R	G	G	G	G	A	G	G	G	G	G	G	A	A	G	G	G	G	G	G	G	G	G	G	A	G	G	G	G	G	G	G	G	A	G	G	G	G	G	G	G	G
solcap_snp_sl_19659	3	6.81905	G	G	G	G	N	G	G	G	G	G	A	G	G	G	G	G	G	N	N	G	G	G	G	G	G	G	G	G	G	A	G	G	G	G	G	G	G	G	N	G	G	G	G	G	G	G	G
solcap_snp_sl_19660	3	6.87942	G	G	G	G	A	R	G	G	G	G	A	G	G	G	G	G	G	A	A	G	G	G	G	G	G	G	G	G	G	A	G	G	G	G	G	G	G	G	A	G	G	G	G	G	G	G	G
solcap_snp_sl_55812	3	6.88753	G	G	G	G	G	G	G	G	G	G	G	G	G	G	G	G	G	G	G	G	G	G	G	G	G	G	G	G	G	G	G	G	G	G	G	G	G	G	G	G	G	G	G	G	G	G	G
solcap_snp_sl_19661	3	6.90329	S	C	S	S	S	S	C	S	S	S	S	S	C	S	C	C	S	S	S	S	C	C	S	S	C	C	S	C	C	S	C	S	C	C	C	C	S	C	S	G	S	S	C	S	S	S	S
solcap_snp_sl_55125	3	6.97954	G	G	G	G	G	G	G	G	G	G	G	G	G	G	G	G	G	G	G	G	G	G	G	G	G	G	G	G	G	G	G	G	G	G	G	G	G	G	G	G	G	G	G	G	G	G	G
CL015582-0113	3	7.00762	G	G	G	G	G	G	G	G	G	G	G	G	G	G	G	G	G	G	G	G	G	G	G	G	G	G	G	G	G	G	G	G	G	G	G	G	G	G	G	G	G	G	G	G	G	G	G
solcap_snp_sl_14355	3	7.08518	G	G	G	G	G	G	G	G	G	G	G	A	G	G	G	G	G	G	G	G	G	G	G	G	G	G	G	G	G	G	G	G	G	G	G	G	G	G	G	G	A	G	G	G	G	G	G
solcap_snp_sl_14354	3	7.09562	G	G	G	G	G	G	G	G	G	G	G	A	G	G	G	G	G	G	G	G	G	G	G	G	G	G	G	G	G	G	G	G	G	G	G	G	G	G	G	G	A	G	G	G	G	G	G
solcap_snp_sl_14353	3	7.09591	G	G	G	G	G	G	G	G	G	G	G	A	G	G	G	G	G	G	G	G	G	G	G	G	G	G	G	G	G	G	G	G	G	G	G	G	G	G	G	G	A	G	G	G	G	G	G
solcap_snp_sl_55107	3	7.11529	C	C	C	C	C	C	C	C	C	C	C	C	C	C	C	C	C	C	C	C	C	C	C	C	C	C	C	C	C	C	C	C	C	C	C	C	C	C	C	C	C	C	C	C	C	C	C
CL015436-0159	3	7.11578	A	A	A	A	A	A	A	A	A	A	A	A	A	A	A	A	A	A	A	A	A	A	A	A	A	A	A	A	A	A	A	A	A	A	A	A	A	A	A	A	A	A	A	A	A	A	A
CL015436-0072	3	7.11583	G	G	G	G	G	G	G	G	G	G	G	G	G	G	G	G	G	G	G	G	G	G	G	G	G	G	G	G	G	G	G	G	G	G	G	G	G	G	G	G	G	G	G	G	G	G	G
solcap_snp_sl_55088	3	7.19621	G	G	G	G	G	G	G	G	G	G	G	G	G	G	G	G	G	G	G	G	G	G	G	G	G	G	G	G	G	G	G	G	G	G	G	G	G	G	G	G	G	G	G	G	G	G	G
solcap_snp_sl_55072	3	7.23195	G	G	G	G	G	G	G	G	G	G	G	G	G	G	G	G	G	G	G	G	G	G	G	G	G	G	G	G	G	G	G	G	G	G	G	G	G	G	G	G	G	G	G	G	G	G	G
solcap_snp_sl_55055	3	7.29376	A	A	A	A	A	A	A	A	A	A	A	A	A	A	A	A	A	A	A	A	A	A	A	A	A	A	A	A	A	A	A	A	A	A	A	A	A	A	A	A	A	A	A	A	A	A	A
solcap_snp_sl_55054	3	7.29601	A	A	A	A	A	A	A	A	A	A	A	A	A	A	A	A	A	A	A	A	A	A	A	A	A	A	A	A	A	A	A	A	A	A	A	A	A	A	A	A	A	A	A	A	A	A	A
solcap_snp_sl_55037	3	7.34143	A	A	A	A	A	A	A	A	A	A	A	G	A	A	A	G	A	A	A	A	A	A	A	A	A	A	A	A	A	A	A	A	A	A	A	A	A	G	A	A	G	A	G	G	G	G	G
solcap_snp_sl_55026	3	7.41587	A	A	A	A	A	A	A	A	A	A	A	A	A	A	A	A	A	A	A	A	A	A	A	A	A	A	A	A	A	A	A	A	A	A	A	A	A	A	A	A	A	A	A	A	A	A	A
SGN-U572737_snp86	3	7.47639	G	G	G	G	G	G	G	G	G	G	G	G	G	G	G	A	G	G	G	G	G	G	G	G	G	G	G	G	G	G	G	G	G	G	G	G	G	A	G	G	G	G	A	A	R	A	G
SGN-U564013_snp1820_solcap_snp_sl_55020	3	7.51849	G	G	G	A	G	G	G	G	G	G	G	A	G	A	G	A	G	G	G	G	G	G	G	G	G	G	G	G	G	G	G	G	G	G	G	G	G	A	G	G	A	G	A	A	R	A	G
solcap_snp_sl_55002	3	7.60437	A	A	A	A	A	A	A	A	A	A	A	G	A	A	A	G	A	A	A	A	A	A	A	A	A	A	A	A	A	A	A	A	A	A	A	A	A	G	A	A	G	A	G	A	A	A	A
SGN-U567178_snp438_solcap_snp_sl_31828	3	7.71485	A	A	A	A	A	A	A	A	A	A	A	A	A	A	A	G	A	A	A	A	A	A	A	A	A	A	A	A	A	A	A	A	A	A	A	A	A	G	A	A	A	A	G	A	A	A	A
solcap_snp_sl_31826	3	7.71744	G	G	G	G	G	G	G	G	G	G	G	G	G	G	G	A	G	G	G	G	G	G	G	G	G	G	G	G	G	G	G	G	G	G	G	G	G	A	G	G	G	G	A	G	G	G	G
solcap_snp_sl_31822	3	7.7244	G	G	G	G	G	G	G	G	G	G	G	G	G	G	G	A	G	G	G	G	G	G	G	G	G	G	G	G	G	G	G	G	G	G	G	G	G	A	G	G	G	G	A	G	G	G	G
solcap_snp_sl_54950	3	7.89036	G	G	G	G	G	G	G	G	G	G	G	G	G	G	G	G	G	G	G	G	G	G	G	G	G	G	G	G	G	G	G	G	G	G	G	G	G	G	G	G	G	G	G	G	G	G	G
solcap_snp_sl_31819	3	7.91115	C	C	C	C	C	C	C	C	C	C	C	C	C	C	C	A	C	C	C	C	C	C	C	C	C	C	C	C	C	C	C	C	C	C	C	C	C	A	C	C	C	C	A	A	A	A	C
solcap_snp_sl_19514	3	7.92111	G	G	R	R	R	R	G	G	G	R	G	G	R	R	R	G	G	R	R	G	R	R	R	R	R	R	R	R	R	R	R	R	G	R	R	R	G	G	R	R	G	R	G	G	N	G	R
solcap_snp_sl_19513	3	7.92112	A	A	W	W	W	W	A	N	A	W	A	A	W	W	W	A	A	W	W	A	W	W	W	W	W	W	W	W	W	W	W	W	A	W	W	W	A	A	W	W	A	W	A	A	W	A	W
solcap_snp_sl_19511	3	7.92136	T	T	A	A	A	A	T	W	T	A	T	T	A	A	A	T	T	A	A	T	A	A	A	W	A	A	A	A	A	A	A	A	T	A	A	A	T	T	A	A	T	A	T	T	N	T	A
solcap_snp_sl_31817	3	7.92851	A	A	W	W	W	W	A	A	A	W	A	A	W	W	W	A	A	W	W	A	W	W	N	W	W	W	W	W	W	W	W	W	A	W	W	W	A	A	W	W	A	W	A	A	N	A	W
solcap_snp_sl_19509	3	7.92886	C	C	G	C	G	G	C	C	C	S	C	C	G	C	G	C	C	G	G	C	G	G	G	S	G	G	G	G	G	G	G	G	C	G	G	G	C	C	G	G	C	G	C	C	N	C	G
solcap_snp_sl_19508	3	7.98812	G	G	A	A	A	A	G	G	G	R	G	A	A	A	A	A	G	A	A	G	A	A	A	R	A	A	A	A	A	A	A	A	G	A	A	A	G	A	A	G	A	A	A	A	A	A	A
solcap_snp_sl_19504	3	8.05666	A	G	G	A	G	G	A	A	G	G	G	A	G	A	G	A	G	G	G	G	G	G	G	R	G	G	G	G	G	G	G	G	G	G	G	G	G	A	G	A	A	G	A	A	R	A	A
solcap_snp_sl_6790	3	8.11362	T	T	T	T	T	T	T	T	T	T	T	T	A	T	T	T	T	T	T	T	A	T	T	T	T	T	T	T	T	T	T	A	T	T	T	A	T	T	T	T	T	T	T	A	A	A	A
solcap_snp_sl_54887	3	8.1858	A	A	A	A	A	A	A	A	A	A	A	A	A	A	A	A	A	A	A	A	A	A	A	A	A	A	A	A	A	A	A	A	A	A	A	A	A	A	A	A	A	A	A	A	A	A	A
CL016675-0084	3	8.26624	A	A	A	A	A	A	A	A	C	M	A	A	A	A	A	A	C	A	A	C	A	A	A	A	A	A	A	A	A	A	A	A	A	A	A	A	C	A	A	A	A	A	A	A	A	A	A
CL016675-0242	3	8.26637	G	G	G	G	G	G	G	G	G	G	G	G	G	G	G	G	G	G	G	G	G	G	G	G	G	G	G	G	G	G	G	G	G	G	G	G	G	G	G	G	G	G	G	G	G	G	G
solcap_snp_sl_41324	3	8.28384	A	A	A	A	A	A	A	A	A	A	A	A	A	A	A	A	A	A	A	A	A	A	A	A	A	A	A	A	A	A	A	A	A	A	A	A	A	A	A	A	A	A	A	A	R	A	A
solcap_snp_sl_27094	3	8.2912	G	G	G	N	G	G	G	G	G	G	G	G	G	N	G	A	G	G	G	G	G	G	G	G	G	G	G	G	G	G	G	G	G	G	G	G	G	A	G	G	G	G	A	G	G	G	G
solcap_snp_sl_1599	3	8.30828	C	A	A	C	A	A	C	C	A	A	A	A	C	C	A	C	A	C	C	A	C	A	A	M	A	A	A	A	A	A	A	C	A	A	A	C	A	C	A	C	A	A	C	C	C	C	C
solcap_snp_sl_41353	3	8.42517	A	A	A	A	A	A	A	A	A	A	A	A	A	A	A	A	A	A	A	A	A	A	A	A	A	A	A	A	A	A	A	A	A	A	A	A	A	A	A	A	A	A	A	A	R	A	A
SGN-U585791_snp124_solcap_snp_sl_41379	3	8.55783	G	G	G	G	G	G	G	G	G	G	G	G	G	G	G	G	G	G	G	G	G	G	G	G	G	G	G	G	G	G	G	G	G	G	G	G	G	G	G	G	G	G	G	G	R	G	G
solcap_snp_sl_27099	3	8.57101	G	G	G	G	G	G	G	G	G	G	G	G	G	G	G	A	G	G	G	G	G	G	G	G	G	G	G	G	G	G	G	G	G	G	G	G	G	A	G	G	G	G	A	G	G	G	G
PSY1_Promoter_SNP1	3	8.60378	G	G	G	G	G	G	G	G	G	G	G	G	G	G	G	G	G	G	G	G	G	G	G	G	G	G	G	G	G	G	G	G	G	G	G	G	G	G	G	G	G	G	G	G	G	G	G
SGN-U314429_snp100	3	8.60533	C	C	C	C	C	C	C	C	C	C	C	C	C	C	C	C	C	C	C	C	C	C	C	C	C	C	C	C	C	C	C	C	C	C	C	C	C	C	C	C	C	C	C	C	C	C	C
solcap_snp_sl_41384	3	8.60607	A	A	A	A	A	A	A	A	A	A	A	A	A	A	A	A	A	A	A	A	A	A	A	A	A	A	A	A	A	A	A	A	A	A	A	A	A	A	A	A	A	A	A	A	N	A	A
Psy1_250_b	3	8.60734	G	G	G	G	G	G	G	G	G	G	G	G	G	G	G	G	G	G	G	G	G	G	G	G	G	G	G	G	G	G	G	G	G	G	G	G	G	G	G	G	G	G	G	G	G	G	G
solcap_snp_sl_41389	3	8.61024	A	A	A	A	A	A	A	A	A	A	A	A	A	A	A	A	A	A	A	A	A	A	A	A	A	A	A	A	A	A	A	A	A	A	A	A	A	A	A	A	A	A	A	A	R	A	A
solcap_snp_sl_23192	3	8.66382	A	G	G	G	G	G	A	G	G	G	A	G	G	A	G	G	G	G	G	G	G	G	G	R	R	G	G	G	G	G	G	G	G	A	G	G	A	G	G	G	G	A	G	G	G	G	G
solcap_snp_sl_27106	3	8.68787	T	T	T	T	T	T	T	T	T	T	T	T	T	T	T	A	T	A	A	T	T	T	T	T	T	T	T	T	T	T	T	T	T	T	T	T	T	A	T	T	T	T	A	T	T	T	T
solcap_snp_sl_23193	3	8.70809	A	T	T	T	T	T	A	T	T	T	A	A	T	T	T	T	T	T	T	T	T	T	T	W	W	T	T	T	T	T	T	T	T	A	T	T	T	T	T	T	A	A	T	T	T	T	T
solcap_snp_sl_27107	3	8.74539	T	W	W	W	W	W	T	W	T	T	W	W	W	W	W	W	T	W	W	T	W	W	W	W	N	W	W	W	W	W	W	W	W	T	W	W	W	W	W	W	W	T	W	W	W	W	W
solcap_snp_sl_27108	3	8.74539	A	M	M	M	M	M	A	M	A	A	M	M	M	M	M	M	A	M	M	A	M	M	M	M	A	M	M	M	M	M	M	M	M	A	M	M	M	M	M	M	M	A	M	M	M	M	M
solcap_snp_sl_27113	3	8.78141	C	C	C	C	C	C	C	C	C	C	C	C	C	C	C	C	C	C	C	C	C	C	C	C	C	C	C	C	C	C	C	C	C	C	C	C	C	C	C	C	C	C	C	C	C	C	C
solcap_snp_sl_23195	3	8.84095	G	A	A	A	A	A	G	A	G	R	A	A	A	A	A	A	G	A	A	G	A	A	A	R	R	A	A	A	A	A	A	A	A	G	A	A	G	A	A	A	A	G	A	A	A	A	A
solcap_snp_sl_23196	3	8.90417	G	A	A	A	A	A	G	G	G	R	A	A	A	A	A	A	G	G	G	G	A	A	A	R	R	A	A	A	A	A	A	A	A	G	A	A	G	A	A	A	A	G	A	G	G	G	A
solcap_snp_sl_12718	3	8.9046	A	G	G	G	G	G	A	A	A	R	G	G	G	G	G	G	A	G	G	A	G	G	G	R	R	G	G	G	G	G	G	G	G	A	G	G	A	G	G	G	G	A	G	A	A	A	G
solcap_snp_sl_27130	3	8.927	G	G	G	G	G	G	G	G	G	G	G	G	G	G	G	G	G	G	G	G	G	G	G	G	G	G	G	G	G	G	G	G	G	G	G	G	G	G	G	G	G	G	G	G	G	G	G
Le004314_168_solcap_snp_sl_27137	3	8.94167	G	G	G	G	G	G	G	G	G	G	G	G	G	G	G	G	G	G	G	G	G	G	G	G	G	G	G	G	G	G	G	G	G	G	G	G	G	G	G	G	G	G	G	G	G	G	G
solcap_snp_sl_12722	3	8.9432	R	A	A	A	A	A	R	R	R	R	A	A	A	A	A	A	R	A	A	R	A	A	A	R	N	A	A	A	A	A	A	A	A	R	A	A	R	A	A	A	A	R	A	A	A	A	A
solcap_snp_sl_27151	3	9.04661	G	G	G	G	G	G	G	G	G	G	G	G	G	G	G	G	G	G	G	G	G	G	G	G	G	G	G	G	G	G	G	G	G	G	G	G	G	G	G	G	G	G	G	G	G	G	G
solcap_snp_sl_26280	3	9.16468	A	A	A	A	A	A	A	A	A	A	A	A	A	A	A	A	A	A	A	A	A	A	A	A	A	A	A	A	A	A	A	A	A	A	A	A	A	A	A	A	A	A	A	A	A	A	A
solcap_snp_sl_12414	3	9.21422	A	G	G	A	G	G	A	A	G	G	A	G	G	G	G	G	G	G	G	G	G	G	G	R	R	G	G	G	G	G	G	G	G	A	G	G	A	G	G	G	G	A	G	G	G	G	G
solcap_snp_sl_741	3	9.21642	A	C	C	A	C	C	A	A	C	C	C	C	C	C	C	C	C	C	C	C	C	C	C	M	M	C	C	C	C	C	C	C	C	A	C	C	A	C	C	C	C	A	C	C	C	C	C
solcap_snp_sl_26291	3	9.2323	C	C	C	C	C	C	C	C	C	C	C	C	C	C	C	C	C	C	C	C	C	C	C	C	C	C	C	C	C	C	C	C	C	C	C	C	C	C	C	C	C	C	C	C	C	C	C
solcap_snp_sl_16433	3	9.26167	G	A	A	G	A	A	G	G	A	A	G	A	A	A	A	A	A	A	A	A	A	A	A	A	R	A	A	A	A	A	A	A	A	G	A	A	G	A	A	A	A	G	A	A	A	A	A
Le000209_237_solcap_snp_sl_26315	3	9.41681	A	A	A	A	A	A	A	A	A	A	A	A	A	A	A	A	A	A	A	A	A	A	A	A	A	A	A	A	A	A	A	A	A	A	A	A	A	A	A	A	A	A	A	A	A	A	A
CL015709-0329	3	9.41685	A	A	A	A	A	A	A	A	A	A	A	A	A	A	A	A	A	A	A	A	A	A	A	A	A	A	A	A	A	A	A	A	A	A	A	A	A	A	A	A	A	A	A	A	A	A	A
SL10506_244	3	9.51929	G	G	G	G	G	G	G	G	G	G	G	G	G	G	G	G	G	G	G	G	G	G	G	G	G	G	G	G	G	G	G	G	G	G	G	G	G	G	G	G	G	G	G	G	G	G	G
solcap_snp_sl_26323	3	9.56058	G	G	G	G	G	G	G	G	G	G	G	G	G	G	G	G	G	G	G	G	G	G	G	G	G	G	G	G	G	G	G	G	G	G	G	G	G	G	G	G	G	G	G	G	G	G	G
SGN-U573440_snp365	3	9.69554	A	A	A	A	A	A	A	A	A	A	A	C	A	A	A	A	A	A	A	A	A	A	A	A	A	A	A	A	A	A	A	A	A	A	A	A	A	A	A	A	C	A	A	A	A	A	A
solcap_snp_sl_26327	3	9.7117	C	C	C	C	C	C	C	C	C	C	C	C	C	C	C	C	C	C	C	C	C	C	C	C	C	C	C	C	C	C	C	C	C	C	C	C	C	C	C	C	C	C	C	C	C	C	C
solcap_snp_sl_26366	3	10.1588	A	A	A	A	A	A	A	A	A	A	A	G	A	A	A	A	A	A	A	A	A	A	A	A	A	A	A	A	A	A	A	A	A	A	A	A	A	A	A	A	G	A	A	A	A	A	A
solcap_snp_sl_26385	3	10.4746	C	C	C	C	C	C	C	C	C	C	C	C	C	C	C	C	C	C	C	C	C	C	C	C	C	C	C	C	C	C	C	C	C	C	C	C	C	C	C	C	C	C	C	C	C	C	C
solcap_snp_sl_26387	3	10.5209	G	G	G	G	G	G	G	G	G	G	G	G	G	G	G	G	G	G	G	G	G	G	G	G	G	G	G	G	G	G	G	G	G	G	G	G	G	G	G	G	G	G	G	G	G	G	G
Le004122_27_solcap_snp_sl_26398	3	10.6711	G	G	G	G	G	G	G	G	G	G	G	G	G	G	G	C	G	C	C	G	G	G	G	G	G	G	G	G	G	G	G	G	G	G	G	G	G	C	G	G	G	G	C	G	G	G	G
solcap_snp_sl_26399	3	10.6766	G	G	G	G	G	G	G	G	G	G	G	G	G	G	G	G	G	G	G	G	G	G	G	G	G	G	G	G	G	G	G	G	G	G	G	G	G	G	G	G	G	G	G	G	G	G	G
solcap_snp_sl_30106	3	11.0664	A	A	A	A	A	A	A	A	A	A	A	A	A	A	A	A	A	A	A	A	A	A	A	A	A	A	A	A	A	A	A	A	A	A	A	A	A	A	A	A	A	A	A	A	A	A	A
solcap_snp_sl_30098	3	11.2354	A	A	A	A	A	A	A	A	A	A	A	A	A	A	A	A	A	A	A	A	A	A	A	A	A	A	A	A	A	A	A	A	A	A	A	A	A	A	A	A	A	A	A	A	A	A	A
solcap_snp_sl_30084	3	11.3028	A	A	A	A	A	A	A	A	A	A	A	A	A	A	A	A	A	A	A	A	A	A	A	A	A	A	A	A	A	A	A	A	A	A	A	A	A	A	A	A	A	A	A	A	A	A	A
solcap_snp_sl_50341	3	11.5014	A	A	A	A	A	A	A	A	A	A	A	A	A	A	A	A	A	A	A	A	A	A	A	A	A	A	A	A	A	A	A	A	A	A	A	A	A	A	A	A	A	A	A	A	A	A	A
solcap_snp_sl_4952	3	11.5118	A	T	A	T	A	W	T	A	A	W	T	A	A	T	A	T	A	T	T	A	A	A	T	W	A	T	A	T	A	A	T	A	T	A	A	A	A	T	T	T	A	A	T	A	A	A	A
solcap_snp_sl_30078	3	11.6201	G	G	G	G	G	G	G	G	G	G	G	G	G	G	G	G	G	G	G	G	G	G	G	G	G	G	G	G	G	G	G	G	G	G	G	G	G	G	G	G	G	G	G	G	G	G	G
solcap_snp_sl_30074	3	11.7259	G	G	G	G	G	G	G	G	G	G	G	G	G	G	G	G	G	G	G	G	G	G	G	G	G	G	G	G	G	G	G	G	G	G	G	G	G	G	G	G	G	G	G	G	G	G	G
solcap_snp_sl_30067	3	12.0064	C	C	C	C	C	C	C	C	C	C	C	C	C	C	C	C	C	C	C	C	C	C	C	C	C	C	C	C	C	C	C	C	C	C	C	C	C	C	C	C	C	C	C	C	C	C	C
solcap_snp_sl_18590	3	12.1613	A	G	A	G	A	R	A	A	A	R	A	G	A	G	A	A	A	A	A	A	A	A	G	R	R	G	G	G	A	A	G	A	G	A	A	A	A	A	G	A	G	A	A	G	G	A	G
solcap_snp_sl_18588	3	12.172	G	A	G	A	G	R	G	G	G	R	G	A	G	A	G	G	G	G	G	G	G	G	A	R	N	A	A	A	G	G	A	G	A	G	G	G	G	G	A	G	A	G	G	A	A	G	A
solcap_snp_sl_30057	3	12.1723	G	G	G	G	G	G	G	G	G	G	G	G	G	G	G	G	G	G	G	G	G	G	G	G	G	G	G	G	G	G	G	G	G	G	G	G	G	G	G	G	G	G	G	G	G	G	G
solcap_snp_sl_18585	3	12.1907	C	G	C	G	C	S	C	C	C	S	C	G	C	G	C	C	C	C	C	C	C	C	G	S	N	G	G	G	C	C	G	C	G	C	C	C	C	C	G	C	G	C	C	G	G	C	G
solcap_snp_sl_18584	3	12.1907	A	G	A	G	A	S	A	A	A	R	A	G	A	G	A	A	A	A	A	A	A	A	G	R	N	G	G	G	A	A	G	A	G	A	A	A	A	A	G	A	G	A	A	G	G	A	G
solcap_snp_sl_18583	3	12.1908	G	A	G	A	G	S	G	G	G	R	G	A	G	A	G	G	G	G	G	G	G	G	A	R	N	A	A	A	G	G	A	G	A	G	G	G	G	G	A	G	A	G	G	A	A	G	A
solcap_snp_sl_18582	3	12.1912	A	G	A	G	A	R	A	A	A	R	A	G	A	G	A	A	A	A	A	A	A	A	G	R	N	G	G	G	A	A	G	A	G	A	A	A	A	A	G	A	G	A	A	G	G	A	G
CL008836-0339	3	12.1915	A	A	A	A	A	A	A	A	A	A	A	A	A	A	A	A	A	A	A	A	A	A	A	A	A	A	A	A	A	A	A	A	A	A	A	A	A	A	A	A	A	A	A	A	A	A	A
CL008836-0249	3	12.1916	G	G	G	G	G	G	G	G	G	G	G	G	G	G	G	G	G	G	G	G	G	G	G	G	G	G	G	G	G	G	G	G	G	G	G	G	G	G	G	G	G	G	G	G	G	G	G
solcap_snp_sl_18581	3	12.1922	G	A	G	A	G	R	G	G	G	R	G	A	G	A	G	G	G	G	G	G	G	G	A	R	R	A	A	A	G	G	A	G	A	G	G	G	G	G	A	G	A	G	G	A	A	G	A
solcap_snp_sl_18579	3	12.1931	G	A	G	A	G	R	G	G	G	R	G	A	G	A	G	G	G	G	G	G	G	G	A	R	N	A	A	A	G	G	A	G	A	G	G	G	G	G	A	G	A	G	G	A	A	G	A
solcap_snp_sl_50331	3	12.249	A	A	A	A	A	A	A	A	A	A	A	A	A	A	A	A	A	A	A	A	A	A	A	A	A	A	A	A	A	A	A	A	A	A	A	A	A	G	A	A	A	A	G	A	A	A	A
solcap_snp_sl_30046	3	12.4572	C	C	C	C	C	C	C	C	C	C	C	C	C	C	C	C	C	C	C	C	C	C	C	C	C	C	C	C	C	C	C	C	C	C	C	C	C	A	C	C	C	C	A	C	C	C	C
solcap_snp_sl_30038	3	12.7426	G	G	G	G	G	G	G	G	G	G	G	G	G	G	G	G	G	G	G	G	G	G	G	G	G	G	G	G	G	G	G	G	G	G	G	G	G	G	G	G	G	G	G	G	G	G	G
solcap_snp_sl_4937	3	12.8669	A	T	T	T	T	T	A	A	T	T	A	T	A	T	T	T	A	A	A	T	T	T	T	W	T	T	T	T	T	T	T	T	T	A	T	T	T	A	T	T	T	T	A	T	T	T	T
solcap_snp_sl_30035	3	13.1928	G	G	G	G	G	G	G	G	G	G	G	G	G	G	G	G	G	G	G	G	G	G	G	G	G	G	G	G	G	G	G	G	G	G	G	G	G	A	G	G	G	G	A	G	G	G	G
solcap_snp_sl_30033	3	13.3084	A	A	A	A	A	A	A	A	A	A	A	A	A	A	A	A	A	A	A	A	A	A	A	A	A	A	A	A	A	A	A	A	A	A	A	A	A	A	A	A	A	A	A	A	A	A	A
solcap_snp_sl_30031	3	14.177	A	A	A	A	A	A	A	A	A	A	A	A	A	A	A	A	A	A	A	A	A	A	A	A	A	A	A	A	A	A	A	A	A	A	A	A	A	A	A	A	A	A	A	A	A	A	A
solcap_snp_sl_30024	3	14.3675	A	A	A	A	A	A	A	A	A	A	A	A	A	A	A	A	A	A	A	A	A	A	A	A	A	A	A	A	A	A	A	A	A	A	A	A	A	G	A	A	A	A	G	A	A	A	A
solcap_snp_sl_50318	3	14.7439	A	A	A	A	A	A	A	A	A	A	A	A	A	A	A	A	A	A	A	A	A	A	A	A	A	A	A	A	A	A	A	A	A	A	A	A	A	A	A	A	A	A	A	A	A	A	A
solcap_snp_sl_30015	3	14.8764	G	G	G	G	G	G	G	G	G	G	G	G	G	G	G	G	G	G	G	G	G	G	G	G	G	G	G	G	G	G	G	G	G	G	G	G	G	A	G	G	G	G	A	G	G	G	G
solcap_snp_sl_30006	3	15.4752	A	A	A	A	A	A	A	A	A	A	A	A	A	A	A	A	A	A	A	A	A	A	A	A	A	A	A	A	A	A	A	A	A	A	A	A	A	A	A	A	A	A	A	A	A	A	A
solcap_snp_sl_31646	3	16.3833	G	G	G	G	G	G	G	G	G	G	G	G	G	G	G	G	G	G	G	G	G	G	G	G	G	G	G	G	G	G	G	G	G	G	G	G	G	G	G	G	G	G	G	G	G	G	G
solcap_snp_sl_31648	3	16.7788	G	G	G	G	G	G	G	G	G	G	G	G	G	G	G	G	G	G	G	G	G	G	G	G	G	G	G	G	G	G	G	G	G	G	G	G	G	G	G	G	G	G	G	G	G	G	G
solcap_snp_sl_31653	3	16.8769	A	A	A	A	A	A	A	A	A	A	A	A	A	A	A	A	A	A	A	A	A	A	A	A	A	A	A	A	A	A	A	A	A	A	A	A	A	A	A	A	A	A	A	A	A	A	A
solcap_snp_sl_31655	3	17.1532	C	C	C	C	C	C	C	C	C	C	C	C	C	C	C	C	C	C	C	C	C	C	C	C	C	C	C	C	C	C	C	C	C	C	C	C	C	C	C	C	C	C	C	C	C	C	C
solcap_snp_sl_28583	3	18.7475	A	A	A	A	A	A	A	A	A	A	A	A	A	A	A	A	A	A	A	A	A	A	A	A	A	A	A	A	A	A	A	A	A	A	A	A	A	A	A	A	A	A	A	A	A	A	A
solcap_snp_sl_28586	3	19.4294	G	G	G	G	G	G	G	G	G	G	G	G	G	G	G	G	G	G	G	G	G	G	G	G	G	G	G	G	G	G	G	G	G	G	G	G	G	G	G	G	G	G	G	G	G	G	G
solcap_snp_sl_36888	3	20.2289	A	A	A	A	A	A	A	A	A	A	A	A	A	A	A	A	A	A	A	A	A	A	A	A	A	A	A	A	A	A	A	A	A	A	A	A	A	A	A	A	A	A	A	A	A	A	A
SGN-U576317_snp104_solcap_snp_sl_32529	3	20.5046	T	T	T	T	T	T	T	T	T	T	T	T	T	T	T	T	T	T	T	T	T	T	T	T	T	T	T	T	T	T	T	T	T	T	T	T	T	T	T	T	T	T	T	T	T	T	T
solcap_snp_sl_32530	3	20.5183	A	A	A	A	A	A	A	A	A	A	A	A	A	A	A	A	A	A	A	A	A	A	A	A	A	A	A	A	A	A	A	A	A	A	A	A	A	G	A	A	A	A	G	A	A	A	A
solcap_snp_sl_29933	3	21.2236	G	G	G	G	G	G	G	G	G	G	G	G	G	G	G	G	G	G	G	G	G	G	G	G	G	G	G	G	G	G	G	G	G	G	G	G	G	G	G	G	G	G	G	G	G	G	G
solcap_snp_sl_29934	3	21.33	A	A	A	A	A	A	A	A	A	A	A	A	A	A	A	A	A	A	A	A	A	A	A	A	A	A	A	A	A	A	A	A	A	A	A	A	A	G	A	A	A	A	G	A	A	A	A
solcap_snp_sl_50290	3	21.333	A	A	A	A	A	A	A	A	A	A	A	A	A	A	A	A	A	A	A	A	A	A	A	A	A	A	A	A	A	A	A	A	A	A	A	A	A	A	A	A	A	A	A	A	A	A	A
solcap_snp_sl_29939	3	21.4983	A	A	A	A	A	A	A	A	A	A	A	A	A	A	A	A	A	A	A	A	A	A	A	A	A	A	A	A	A	A	A	A	A	A	A	A	A	A	A	A	A	A	A	A	A	A	A
SGN-U564058_snp1352_solcap_snp_sl_29940	3	21.8563	G	G	G	G	G	G	G	G	G	G	G	G	G	G	G	G	G	G	G	G	G	G	G	G	G	G	G	G	G	G	G	G	G	G	G	G	G	G	G	G	G	G	G	G	G	G	G
solcap_snp_sl_29941	3	21.8564	G	G	G	G	G	G	G	G	G	G	G	G	G	G	G	G	G	G	G	G	G	G	G	G	G	G	G	G	G	G	G	G	G	G	G	G	G	G	G	G	G	G	G	G	G	G	G
solcap_snp_sl_29946	3	22.0913	G	G	G	G	G	G	G	G	G	G	G	G	G	G	G	G	G	G	G	G	G	G	G	G	G	G	G	G	G	G	G	G	G	G	G	G	G	G	G	G	G	G	G	G	G	G	G
solcap_snp_sl_29948	3	23.7048	G	G	G	G	G	G	G	G	G	G	G	G	G	G	G	G	G	G	G	G	G	G	G	G	G	G	G	G	G	G	G	G	G	G	G	G	G	G	G	G	G	G	G	G	G	G	G
solcap_snp_sl_50297	3	24.2308	G	G	G	G	G	G	G	G	G	G	G	G	G	G	G	G	G	G	G	G	G	G	G	G	G	G	G	G	G	G	G	G	G	G	G	G	G	G	G	G	G	G	G	G	G	G	G
solcap_snp_sl_50305	3	24.9489	A	A	A	A	A	A	A	A	A	A	A	A	A	A	A	A	A	A	A	A	A	A	A	A	A	A	A	A	A	A	A	A	A	A	A	A	A	A	A	A	A	A	A	A	A	A	A
solcap_snp_sl_29967	3	24.9822	A	A	A	A	A	A	A	A	A	A	A	A	A	A	A	A	A	A	A	A	A	A	A	A	A	A	A	A	A	A	A	A	A	A	A	A	A	A	A	A	A	A	A	A	A	A	A
solcap_snp_sl_50307	3	25.2388	A	A	A	A	A	A	A	A	A	A	A	A	A	A	A	A	A	A	A	A	A	A	A	A	A	A	A	A	A	A	A	A	A	A	A	A	A	A	A	A	A	A	A	A	A	A	A
solcap_snp_sl_4926	3	25.2406	T	A	A	A	A	A	A	T	A	A	T	A	T	A	A	A	T	T	T	A	A	A	A	W	A	A	A	A	A	A	A	A	A	T	A	A	A	A	A	A	A	A	A	A	A	A	A
solcap_snp_sl_29975	3	25.557	A	A	A	A	A	A	A	A	A	A	A	A	A	A	A	A	A	A	A	A	A	A	A	A	A	A	A	A	A	A	A	A	A	A	A	A	A	A	A	A	A	A	A	A	A	A	A
solcap_snp_sl_29991	3	26.0929	A	A	A	A	A	A	A	A	N	R	A	N	A	A	A	A	A	A	A	N	A	A	A	A	A	A	A	A	A	A	A	A	A	A	A	A	N	N	A	A	N	A	A	A	R	A	A
solcap_snp_sl_29993	3	26.2322	G	G	G	G	G	G	G	G	G	G	G	G	G	G	G	G	G	G	G	G	G	G	G	G	G	G	G	G	G	G	G	G	G	G	G	G	G	G	G	G	G	G	G	G	G	G	G
solcap_snp_sl_29998	3	27.4407	G	G	G	G	G	G	G	G	G	G	G	G	G	G	G	G	G	G	G	G	G	G	G	G	G	G	G	G	G	G	G	G	G	G	G	G	G	G	G	G	G	G	G	G	G	G	G
solcap_snp_sl_13743	3	27.4462	A	A	A	A	A	A	A	A	A	A	A	A	A	A	A	A	A	A	A	A	A	A	A	A	A	A	A	A	A	A	A	A	A	A	A	A	A	A	A	A	A	A	A	A	A	A	A
solcap_snp_sl_51994	3	27.847	A	A	A	A	A	A	A	A	A	A	A	A	A	A	A	A	A	A	A	A	A	A	A	A	A	A	A	A	A	A	A	A	A	A	A	A	A	N	A	A	A	A	N	A	A	A	A
solcap_snp_sl_30528	3	29.0178	A	A	A	A	A	A	A	A	A	A	A	A	A	A	A	A	A	A	A	A	A	A	A	A	A	A	A	A	A	A	A	A	A	A	A	A	A	A	A	A	A	A	A	A	A	A	A
solcap_snp_sl_30532	3	29.1513	A	A	A	A	A	A	A	A	A	A	A	A	A	A	A	A	A	A	A	A	A	A	A	A	A	A	A	A	A	A	A	A	A	A	A	A	A	A	A	A	A	A	A	A	A	A	A
solcap_snp_sl_30533	3	29.3426	G	G	G	G	G	G	G	G	G	G	G	G	G	G	G	G	G	G	G	G	G	G	G	G	G	G	G	G	G	G	G	G	G	G	G	G	G	G	G	G	G	G	G	G	G	G	G
solcap_snp_sl_52143	3	29.4367	G	G	G	G	G	G	G	G	G	G	G	G	G	G	G	G	G	G	G	G	G	G	G	G	G	G	G	G	G	G	G	G	G	G	G	G	G	G	G	G	G	G	G	G	G	G	G
SGN-U578356_snp142_solcap_snp_sl_30539	3	29.634	A	A	A	A	A	A	A	A	A	A	A	A	A	A	A	A	A	A	A	A	A	A	A	A	A	A	A	A	A	A	A	A	A	A	A	A	A	A	A	A	A	A	A	A	A	A	A
solcap_snp_sl_5547	3	29.6963	A	G	G	G	G	G	G	A	G	G	A	G	A	G	G	G	A	A	A	G	G	G	G	R	G	G	G	G	G	G	G	G	G	A	G	G	G	G	G	G	G	G	G	G	G	G	G
solcap_snp_sl_30540	3	29.7004	G	G	G	G	G	G	G	G	G	G	G	G	G	G	G	G	G	G	G	G	G	G	G	G	G	G	G	G	G	G	G	G	G	G	G	G	G	G	G	G	G	G	G	G	G	G	G
Le004377_94	3	29.8966	G	G	G	G	G	G	G	G	G	G	G	G	G	G	G	G	G	G	G	G	G	G	G	G	G	G	G	G	G	G	G	G	G	G	G	G	G	G	G	G	G	G	G	G	G	G	G
solcap_snp_sl_30543	3	29.8975	C	C	C	C	C	C	C	C	C	C	C	C	C	C	C	C	C	C	C	C	C	C	C	C	C	C	C	C	C	C	C	C	C	C	C	C	C	C	C	C	C	C	C	C	C	C	C
solcap_snp_sl_30545	3	30.4646	G	G	G	G	G	G	G	G	G	G	G	G	G	G	G	G	G	G	G	G	G	G	G	G	G	G	G	G	G	G	G	G	G	G	G	G	G	G	G	G	G	G	G	G	G	G	G
solcap_snp_sl_30552	3	30.6154	G	G	G	G	G	G	G	G	G	G	G	G	G	G	G	G	G	G	G	G	G	G	G	G	G	G	G	G	G	G	G	G	G	G	G	G	G	G	G	G	G	G	G	G	G	G	G
solcap_snp_sl_30553	3	30.7578	G	G	G	G	G	G	G	G	G	G	G	G	G	G	G	G	G	G	G	G	G	G	G	G	G	G	G	G	G	G	G	G	G	G	G	G	G	G	G	G	G	G	G	G	G	G	G
solcap_snp_sl_30556	3	30.8921	G	G	G	G	G	G	G	G	G	G	G	G	G	G	G	G	G	G	G	G	G	G	G	G	G	G	G	G	G	G	G	G	G	G	G	G	G	G	G	G	G	G	G	G	G	G	G
solcap_snp_sl_30559	3	31.0389	A	A	A	A	A	A	A	A	A	A	A	A	A	A	A	A	A	A	A	A	A	A	A	A	A	A	A	A	A	A	A	A	A	A	A	A	A	A	A	A	A	A	A	A	A	A	A
solcap_snp_sl_30571	3	31.3356	A	A	A	A	A	A	A	A	A	A	A	A	A	A	A	A	A	A	A	A	A	A	A	A	A	A	A	A	A	A	A	A	A	A	A	A	A	A	A	A	A	A	A	A	A	A	A
solcap_snp_sl_30580	3	31.8375	A	A	A	A	A	A	A	A	A	A	A	A	A	A	A	A	A	A	A	A	A	A	A	A	A	A	A	A	A	A	A	A	A	A	A	A	A	A	A	A	A	A	A	A	A	A	A
solcap_snp_sl_30586	3	32.617	G	G	G	G	G	G	G	G	G	G	G	G	G	G	G	G	G	G	G	G	G	G	G	G	G	G	G	G	G	G	G	G	G	G	G	G	G	G	G	G	G	G	G	G	G	G	G
solcap_snp_sl_30587	3	32.6776	G	G	G	G	G	G	G	G	G	G	G	G	G	G	G	G	G	G	G	G	G	G	G	G	G	G	G	G	G	G	G	G	G	G	G	G	G	G	G	G	G	G	G	G	G	G	G
solcap_snp_sl_30589	3	33.112	A	A	A	A	A	A	A	A	A	A	A	A	A	A	A	A	A	A	A	A	A	A	A	A	A	A	A	A	A	A	A	A	A	A	A	A	A	A	A	A	A	A	A	A	A	A	A
solcap_snp_sl_30590	3	33.3416	G	G	G	G	G	G	G	G	G	G	G	G	G	G	G	G	G	G	G	G	G	G	G	G	G	G	G	G	G	G	G	G	G	G	G	G	G	G	G	G	G	G	G	G	G	G	G
solcap_snp_sl_100259	3	33.9946	A	A	A	A	A	A	A	A	A	A	A	A	A	A	A	A	A	A	A	A	A	A	A	A	A	A	A	A	A	A	A	A	A	A	A	A	A	A	A	A	A	A	A	A	A	A	A
solcap_snp_sl_30593	3	34.0106	G	G	G	G	G	G	G	G	G	G	G	G	G	G	G	G	G	G	G	G	G	G	G	G	G	G	G	G	G	G	G	G	G	G	G	G	G	G	G	G	G	G	G	G	G	G	G
solcap_snp_sl_36304	3	38.3882	C	C	C	C	C	C	C	C	C	C	C	C	C	C	C	C	C	C	C	C	C	C	C	C	C	C	C	C	C	C	C	C	C	C	C	C	C	C	C	C	C	C	C	C	C	C	C
solcap_snp_sl_36307	3	38.8009	A	A	A	A	A	A	A	A	A	A	A	A	A	A	A	A	A	A	A	A	A	A	A	A	A	A	A	A	A	A	A	A	A	A	A	A	A	A	A	A	A	A	A	A	A	A	A
solcap_snp_sl_36308	3	38.8016	C	C	C	C	C	C	C	C	C	C	C	C	C	C	C	C	C	C	C	C	C	C	C	C	C	C	C	C	C	C	C	C	C	C	C	C	C	C	C	C	C	C	C	C	C	C	C
solcap_snp_sl_36309	3	38.802	G	G	G	G	G	G	G	G	G	G	G	G	G	G	G	G	G	G	G	G	G	G	G	G	G	G	G	G	G	G	G	G	G	G	G	G	G	G	G	G	G	G	G	G	G	G	G
solcap_snp_sl_100741	3	38.8049	C	C	C	C	C	C	C	C	C	C	C	C	C	C	C	C	C	C	C	C	C	C	C	C	C	C	C	C	C	C	C	C	C	C	C	C	C	C	C	C	C	C	C	C	C	C	C
solcap_snp_sl_30354	3	41.1596	A	A	A	A	A	A	A	A	A	A	A	A	A	A	A	A	A	A	A	A	A	A	A	A	A	A	A	A	A	A	A	A	A	A	A	A	A	A	A	A	A	A	A	A	A	A	A
solcap_snp_sl_30359	3	41.2502	G	G	G	G	G	G	G	G	G	G	G	G	G	G	G	G	G	G	G	G	G	G	G	G	R	G	G	G	G	G	G	G	G	G	G	G	G	G	G	G	G	G	G	G	G	G	G
solcap_snp_sl_51487	3	41.5486	A	A	A	A	A	A	A	A	A	A	A	A	A	A	A	A	A	A	A	A	A	A	A	A	A	A	A	A	A	A	A	A	A	A	A	A	A	A	A	A	A	A	A	A	A	A	A
solcap_snp_sl_30377	3	41.9569	G	G	G	G	G	G	G	G	G	G	G	G	G	G	G	G	G	G	G	G	G	G	G	G	G	G	G	G	G	G	G	G	G	G	G	G	G	G	G	G	G	G	G	G	G	G	G
solcap_snp_sl_27253	3	42.0745	A	A	A	A	A	A	A	A	A	A	A	A	A	A	A	A	A	A	A	A	A	A	A	A	A	A	A	A	A	A	A	A	A	A	A	A	A	A	A	A	A	A	A	A	A	A	A
solcap_snp_sl_27248	3	42.3902	G	G	G	G	G	G	G	G	G	G	G	G	G	G	G	G	G	G	G	G	G	G	G	G	G	G	G	G	G	G	G	G	G	G	G	G	G	G	G	G	G	G	G	G	G	G	G
solcap_snp_sl_27246	3	43.4012	A	A	A	A	A	A	A	A	A	A	A	A	A	A	A	A	A	A	A	A	A	A	A	A	A	A	A	A	A	A	A	A	A	A	A	A	A	A	A	A	A	A	A	A	A	A	A
solcap_snp_sl_27243	3	43.5953	A	A	A	A	A	A	A	A	A	A	A	A	A	A	A	A	A	A	A	A	A	A	A	A	A	A	A	A	A	A	A	A	A	A	A	A	A	A	A	A	A	A	A	A	A	A	A
solcap_snp_sl_27238	3	43.6408	A	A	A	A	A	A	A	A	A	A	A	A	A	A	A	A	A	A	A	A	A	A	A	A	A	A	A	A	A	A	A	A	A	A	A	A	A	A	A	A	A	A	A	A	A	A	A
solcap_snp_sl_1779	3	43.6415	C	C	C	C	C	C	C	C	A	M	C	C	C	C	C	C	C	C	C	A	C	C	C	M	C	C	C	C	C	C	C	C	C	C	C	C	A	C	C	A	C	A	C	C	C	C	C
solcap_snp_sl_27230	3	43.8891	G	G	G	G	G	G	G	G	G	G	G	G	G	G	G	G	G	G	G	G	G	G	G	G	G	G	G	G	G	G	G	G	G	G	G	G	G	G	G	G	G	G	G	G	G	G	G
solcap_snp_sl_42166	3	43.8896	A	A	A	A	A	A	A	A	A	A	A	A	A	A	A	A	A	A	A	A	A	A	A	A	A	A	A	A	A	A	A	A	A	A	A	A	A	A	A	A	A	A	A	A	A	A	A
solcap_snp_sl_12799	3	43.8899	A	G	G	G	G	G	G	A	G	G	A	G	A	G	G	G	A	A	A	G	G	G	G	R	G	G	G	G	G	G	G	G	G	A	G	G	G	G	G	G	G	G	G	G	G	G	G
solcap_snp_sl_1773	3	43.8916	A	C	C	C	C	C	C	A	C	C	A	C	A	C	C	C	A	A	A	C	C	C	C	M	C	C	C	C	C	C	C	C	C	A	C	C	C	C	C	C	C	C	C	C	C	C	C
solcap_snp_sl_27228	3	44.2266	G	G	G	G	G	G	G	G	G	G	G	G	G	G	G	G	G	G	G	G	G	G	G	G	G	G	G	G	G	G	G	G	G	G	G	G	G	G	G	G	G	G	G	G	G	G	G
solcap_snp_sl_1772	3	44.2681	G	A	A	A	A	A	A	G	A	A	G	G	G	A	A	A	G	G	G	A	A	A	A	R	A	A	A	A	A	A	A	A	A	G	A	A	A	G	A	A	G	A	G	A	A	A	A
CL016166-0053	3	44.3188	T	T	T	T	T	T	T	T	T	T	T	T	T	T	T	T	T	T	T	T	T	T	T	T	T	T	T	T	T	T	T	T	T	T	T	T	T	T	T	T	T	T	T	T	T	T	T
solcap_snp_sl_27224	3	44.4375	A	A	A	A	A	A	A	A	A	A	A	A	A	A	A	A	A	A	A	A	A	A	A	A	A	A	A	A	A	A	A	A	A	A	A	A	A	A	A	A	A	A	A	A	A	A	A
solcap_snp_sl_27221	3	44.7254	C	C	C	C	C	C	C	C	C	C	C	C	C	C	C	C	C	C	C	C	C	C	C	C	C	C	C	C	C	C	C	C	C	C	C	C	C	C	C	C	C	C	C	C	C	C	C
solcap_snp_sl_42160	3	44.7801	A	A	A	A	A	A	A	A	A	A	A	A	A	A	A	A	A	A	A	A	A	A	A	A	A	A	A	A	A	A	A	A	A	A	A	A	A	A	A	A	A	A	A	A	A	A	A
solcap_snp_sl_30945	3	45.4433	A	A	A	A	A	A	A	A	A	A	A	A	A	A	A	A	A	A	A	A	A	A	A	A	A	A	A	A	A	A	A	A	A	A	A	A	A	A	A	A	A	A	A	A	A	A	A
solcap_snp_sl_5761	3	45.591	A	G	G	G	G	G	G	A	G	G	A	G	A	G	G	G	G	G	G	G	G	G	G	R	G	G	G	G	G	G	G	G	G	A	G	G	G	A	G	G	G	A	A	G	G	G	G
solcap_snp_sl_5764	3	45.5933	A	T	T	T	T	T	T	A	T	T	A	T	A	T	T	T	T	T	T	T	T	T	T	W	T	T	T	T	T	T	T	T	T	A	T	T	T	A	T	T	T	A	A	T	T	T	T
solcap_snp_sl_5765	3	45.5941	C	A	A	A	A	A	A	C	A	A	C	A	C	A	A	A	A	A	A	A	A	A	A	M	A	A	A	A	A	A	A	A	A	C	A	A	A	C	A	A	A	C	C	A	A	A	A
solcap_snp_sl_5766	3	45.5943	G	A	A	A	A	A	A	G	A	A	G	A	G	A	A	A	A	A	A	A	A	A	A	R	A	A	A	A	A	A	A	A	A	G	A	A	A	G	A	A	A	G	G	A	A	A	A
solcap_snp_sl_5768	3	45.5978	G	C	C	C	C	C	C	G	C	C	G	C	G	C	C	C	C	C	C	C	C	C	C	S	C	C	C	C	C	C	C	C	C	G	C	C	C	G	C	C	C	G	G	C	C	C	C
solcap_snp_sl_5769	3	45.5978	G	A	A	A	A	A	A	G	A	A	G	A	G	A	A	A	A	A	A	A	A	A	A	R	A	A	A	A	A	A	A	A	A	G	A	A	A	G	A	A	A	G	G	A	A	A	A
solcap_snp_sl_5770	3	45.5982	G	A	A	A	A	A	A	G	A	A	G	A	G	A	A	A	A	A	A	A	A	A	A	R	A	A	A	A	A	A	A	A	A	G	A	A	A	G	A	A	A	G	G	A	A	A	A
solcap_snp_sl_5771	3	45.6137	A	G	G	G	G	G	G	A	G	G	A	G	A	G	G	G	G	G	G	G	G	G	G	R	G	G	G	G	G	G	G	G	G	A	G	G	G	A	G	G	G	A	A	G	G	G	G
solcap_snp_sl_14002	3	45.6255	A	W	W	W	W	W	W	A	W	W	A	W	A	W	W	W	W	W	W	W	W	W	W	W	W	W	W	W	W	W	W	W	W	A	W	W	W	A	W	W	W	A	A	W	W	W	W
solcap_snp_sl_14003	3	45.6255	N	T	T	T	T	T	T	N	T	T	N	T	N	T	T	T	T	T	T	T	T	T	T	T	T	T	T	T	T	T	T	T	T	N	T	T	T	N	T	T	T	N	N	T	T	T	T
solcap_snp_sl_5772	3	45.6263	G	A	A	A	A	A	A	G	A	A	G	A	G	A	A	A	A	A	A	A	A	A	A	R	A	A	A	A	A	A	A	A	A	G	A	A	A	A	A	A	A	G	A	A	A	A	A
solcap_snp_sl_5773	3	45.6301	A	G	G	G	G	G	G	A	G	G	A	G	A	G	G	G	G	G	G	G	G	G	G	R	G	G	G	G	G	G	G	G	G	A	G	G	G	G	G	G	G	A	G	G	G	G	G
solcap_snp_sl_5774	3	45.6301	G	A	A	A	A	A	A	G	A	A	G	A	G	A	A	A	A	A	A	A	A	A	A	R	A	A	A	A	A	A	A	A	A	G	A	A	A	A	A	A	A	G	A	A	A	A	A
solcap_snp_sl_33651	3	45.7274	A	A	A	A	A	A	A	A	A	A	A	A	A	A	A	A	A	A	A	A	A	A	A	A	A	A	A	A	A	A	A	A	A	A	A	A	A	A	A	A	A	A	A	A	A	A	A
solcap_snp_sl_33652	3	45.7277	A	A	A	A	A	A	A	A	A	A	A	A	A	A	A	A	A	A	A	A	A	A	A	A	A	A	A	A	A	A	A	A	A	A	A	A	A	A	A	A	A	A	A	A	A	A	A
solcap_snp_sl_30631	3	45.955	G	G	G	G	G	G	G	G	G	G	G	G	G	G	G	G	G	G	G	G	G	G	G	G	G	G	G	G	G	G	G	G	G	G	G	G	G	A	G	G	G	G	A	G	G	G	G
solcap_snp_sl_5655	3	46.0348	G	R	G	R	G	R	G	G	G	G	G	G	R	R	G	G	G	G	G	G	G	G	G	G	G	G	G	G	G	G	G	G	R	R	G	G	G	G	G	G	G	G	G	G	G	G	G
solcap_snp_sl_13958	3	46.0398	T	T	T	T	T	T	T	T	T	T	A	T	T	T	T	T	T	T	T	T	T	T	T	T	T	T	T	T	T	T	T	T	T	T	T	T	T	T	T	T	T	T	T	T	T	T	T
solcap_snp_sl_5656	3	46.0445	G	A	G	A	G	R	G	G	G	G	G	G	A	A	G	G	G	G	G	G	G	G	G	G	N	G	G	G	G	G	G	G	A	A	G	G	G	G	G	G	G	G	G	G	G	G	G
solcap_snp_sl_30657	3	46.0832	A	A	A	A	A	A	A	A	A	A	A	A	A	A	A	A	A	A	A	A	A	A	A	A	A	A	A	A	A	A	A	A	A	A	A	A	A	G	A	A	A	A	G	A	R	A	A
solcap_snp_sl_30678	3	46.1754	G	G	G	G	G	G	G	G	G	G	G	G	G	G	G	G	G	G	G	G	G	G	G	G	G	G	G	G	G	G	G	G	G	G	G	G	G	G	G	G	G	G	G	G	R	G	G
solcap_snp_sl_30704	3	46.3794	A	A	A	A	A	A	A	A	A	A	A	A	A	A	A	A	A	A	A	A	A	A	A	A	A	A	A	A	A	A	A	A	A	A	A	A	A	A	A	A	A	A	A	A	R	A	A
Le011256_136_solcap_snp_sl_30707	3	46.3933	G	G	G	G	G	G	G	G	G	G	G	G	G	G	G	G	G	G	G	G	G	G	G	G	G	G	G	G	G	G	G	G	G	G	G	G	G	G	G	G	G	G	G	G	S	G	G
solcap_snp_sl_30722	3	46.4664	A	A	A	A	A	A	A	A	A	A	A	A	A	A	A	A	A	A	A	A	A	A	A	A	A	A	A	A	A	A	A	A	A	A	A	A	A	A	A	A	A	A	A	A	A	A	A
solcap_snp_sl_18943	3	46.6108	A	A	A	A	A	A	A	A	A	A	A	A	A	A	A	A	A	A	A	A	A	A	A	A	A	A	A	A	A	A	A	A	A	A	A	A	A	G	A	A	A	A	G	A	A	A	A
solcap_snp_sl_52337	3	46.6339	G	G	G	G	G	G	G	G	G	G	G	G	G	G	G	G	G	G	G	G	G	G	G	G	G	G	G	G	G	G	G	G	G	G	G	G	G	G	G	G	G	G	G	G	G	G	G
CL016221-0325	3	46.6514	A	A	A	A	A	A	A	A	A	A	A	A	A	A	A	A	A	A	A	A	A	A	A	A	A	A	A	A	A	A	A	A	A	A	A	A	A	A	A	A	A	A	A	A	A	A	A
solcap_snp_sl_18944	3	46.6771	G	G	G	G	G	G	G	G	G	G	G	G	G	G	G	G	G	G	G	G	G	G	G	G	G	G	G	G	G	G	G	G	G	G	G	G	G	G	G	G	G	G	G	G	G	G	G
solcap_snp_sl_30763	3	46.707	G	G	G	G	G	G	G	G	G	G	G	G	G	G	G	G	G	G	G	G	G	G	G	G	G	G	G	G	G	G	G	G	G	G	G	G	G	G	G	G	G	G	G	G	G	G	G
solcap_snp_sl_30774	3	46.7339	A	A	A	A	A	A	A	A	A	A	A	A	A	A	A	A	A	A	A	A	A	A	A	A	A	A	A	A	A	A	A	A	A	A	A	A	A	A	A	A	A	A	A	A	A	A	A
solcap_snp_sl_30776	3	46.7358	A	A	A	A	A	A	A	A	A	A	A	A	A	A	A	A	A	A	A	A	A	A	A	A	A	A	A	A	A	A	A	A	A	A	A	A	A	A	A	A	A	A	A	A	A	A	A
solcap_snp_sl_18949	3	46.7881	A	A	A	A	A	A	A	A	A	A	A	A	A	A	A	A	A	A	A	A	A	A	A	A	A	A	A	A	A	A	A	A	A	A	A	A	A	C	A	A	A	A	C	A	A	A	A
solcap_snp_sl_18952	3	46.8428	G	G	G	G	G	G	G	G	G	R	G	A	G	G	G	G	G	G	G	G	G	G	A	R	R	A	A	A	G	G	A	G	G	G	G	G	G	A	A	G	A	G	A	G	G	G	G
SL10910_315	3	46.849	G	G	G	G	G	G	G	G	G	G	G	G	G	G	G	G	G	G	G	G	G	G	G	G	G	G	G	G	G	G	G	G	G	G	G	G	G	G	G	G	G	G	G	G	G	G	G
solcap_snp_sl_18959	3	46.8892	R	R	R	R	R	R	R	R	R	R	R	A	R	R	R	R	R	R	R	R	R	R	A	R	N	R	A	A	R	R	R	R	R	R	R	R	R	A	A	R	A	R	A	R	G	R	R
CL016704-0620	3	46.8914	A	A	A	A	A	A	A	A	A	W	A	T	A	A	A	A	A	A	A	A	A	A	T	W	N	A	T	T	A	A	A	A	A	A	A	A	A	T	T	A	T	A	T	A	A	A	A
solcap_snp_sl_52352	3	46.9052	G	G	G	G	G	G	G	G	G	G	G	G	G	G	G	G	G	G	G	G	G	G	G	G	G	G	G	G	G	G	G	G	G	G	G	G	G	G	G	G	G	G	G	G	G	G	G
solcap_snp_sl_30813	3	47.1134	A	A	A	A	A	A	A	A	A	A	A	A	A	A	A	A	A	A	A	A	A	A	A	A	A	A	A	A	A	A	A	A	A	A	A	A	A	A	A	A	A	A	A	A	N	A	A
solcap_snp_sl_30819	3	47.1965	C	C	C	C	C	C	C	C	C	C	C	C	C	C	C	C	C	C	C	C	C	C	C	C	C	C	C	C	C	C	C	C	C	C	C	C	C	C	C	C	C	C	C	C	C	C	C
solcap_snp_sl_18967	3	47.2168	A	C	C	C	C	C	A	C	A	M	C	A	C	C	C	C	A	C	C	A	C	C	A	M	C	C	A	A	C	C	C	C	C	C	A	C	A	M	A	C	A	A	M	C	C	C	C
solcap_snp_sl_30821	3	47.2169	G	G	G	G	G	G	G	G	G	G	G	G	G	G	G	G	G	G	G	G	G	G	G	G	G	G	G	G	G	G	G	G	G	G	G	G	G	R	G	G	G	G	R	G	G	G	G
solcap_snp_sl_30825	3	47.3716	A	A	A	A	A	A	A	A	A	A	A	A	A	A	A	A	A	A	A	A	A	A	A	A	A	A	A	A	A	A	A	A	A	A	A	A	A	A	A	A	A	A	A	A	A	A	A
solcap_snp_sl_30827	3	47.4699	A	A	A	A	A	A	A	A	A	A	A	A	A	A	A	A	A	A	A	A	A	A	A	A	A	A	A	A	A	A	A	A	A	A	A	A	A	A	A	A	A	A	A	A	A	A	A
solcap_snp_sl_30918	3	47.8418	G	G	G	G	G	G	G	G	G	G	G	G	G	G	G	G	G	G	G	G	G	G	G	G	G	G	G	G	G	G	G	G	G	G	G	G	G	G	G	G	G	G	G	G	G	G	G
solcap_snp_sl_52395	3	47.8965	A	A	A	A	A	A	A	A	A	A	A	A	A	A	A	A	A	A	A	A	A	A	A	A	A	A	A	A	A	A	A	A	A	A	A	A	A	A	A	A	A	A	A	A	A	A	A
solcap_snp_sl_30911	3	47.9318	C	C	C	C	C	C	C	C	C	M	C	C	C	C	C	C	C	C	C	C	C	C	A	M	C	C	A	A	C	C	C	C	C	C	C	C	C	A	A	C	C	C	A	C	C	C	C
solcap_snp_sl_5722	3	48.1428	C	A	A	C	C	M	C	A	C	M	A	C	C	C	A	C	C	C	C	C	A	A	A	M	A	A	A	A	A	C	A	A	A	C	A	A	C	C	A	A	C	C	C	A	A	A	A
solcap_snp_sl_24081	3	48.1936	A	C	C	C	C	C	C	C	A	M	C	C	C	C	C	C	A	C	C	A	C	C	C	M	C	C	C	C	C	C	C	C	C	C	C	C	C	C	C	C	C	A	C	C	C	C	C
solcap_snp_sl_30876	3	48.1939	A	A	A	A	A	A	A	A	A	A	A	A	A	A	A	A	A	A	A	A	A	A	A	A	A	A	A	A	A	A	A	A	A	A	A	A	A	A	A	A	A	A	A	A	A	A	A
solcap_snp_sl_18985	3	48.3502	A	A	A	A	A	A	A	A	A	A	A	A	A	A	A	A	A	A	A	A	A	A	A	A	A	A	A	A	A	A	A	A	A	A	A	A	A	T	A	A	A	A	T	A	A	A	A
solcap_snp_sl_18984	3	48.3505	G	G	G	G	G	G	G	G	G	G	G	G	G	G	G	G	G	G	G	G	G	G	G	G	G	G	G	G	G	G	G	G	G	G	G	G	G	A	G	G	G	G	A	G	G	G	G
solcap_snp_sl_30862	3	48.3743	A	A	A	A	A	A	A	A	A	A	A	A	A	A	A	A	A	A	A	A	A	A	A	A	A	A	A	A	A	A	A	A	A	A	A	A	A	A	A	A	A	A	A	A	A	A	A
solcap_snp_sl_30860	3	48.3748	A	A	A	A	A	A	A	A	A	A	A	A	A	A	A	A	A	A	A	A	A	A	A	A	A	A	A	A	A	A	A	A	A	A	A	A	A	R	A	A	A	A	R	A	A	A	A
solcap_snp_sl_18983	3	48.3926	R	R	R	R	R	R	R	R	R	R	R	R	R	R	R	R	R	R	R	R	R	R	R	R	R	R	R	R	R	R	R	R	R	R	R	R	R	G	R	R	R	R	G	R	R	R	R
solcap_snp_sl_30857	3	48.477	A	A	A	A	A	A	A	A	A	A	A	A	A	A	A	A	A	A	A	A	A	A	A	A	A	A	A	A	A	A	A	A	A	A	A	A	A	A	A	A	A	A	A	A	A	A	A
solcap_snp_sl_30848	3	48.7737	C	C	C	C	C	C	C	C	C	C	C	C	C	C	C	C	C	C	C	C	C	C	C	C	C	C	C	C	C	C	C	C	C	C	C	C	C	C	C	C	C	C	C	C	C	C	C
solcap_snp_sl_18982	3	48.9326	A	A	G	A	G	M	A	A	A	A	A	A	A	A	G	A	A	G	G	A	G	G	G	R	G	G	A	G	G	G	G	A	A	A	G	G	A	G	A	A	A	A	G	A	A	A	A
solcap_snp_sl_18981	3	48.9327	A	A	C	A	C	M	A	A	A	A	A	A	A	A	C	A	A	C	C	A	C	C	C	M	C	C	A	C	C	C	C	A	A	A	C	C	A	C	A	A	A	A	C	A	A	A	A
solcap_snp_sl_30846	3	48.9433	G	G	A	G	A	R	G	G	G	G	G	G	G	G	A	G	G	A	A	G	A	A	A	R	A	A	G	A	A	A	A	G	G	G	A	A	G	A	G	G	G	G	A	G	N	G	G
solcap_snp_sl_18978	3	48.9622	A	A	G	A	G	R	A	A	A	A	A	G	A	A	G	A	A	G	G	A	G	G	G	R	G	G	A	G	G	G	G	A	A	A	G	G	A	G	A	A	G	A	G	A	R	A	A
solcap_snp_sl_30840	3	48.994	G	G	G	G	G	G	G	G	G	G	G	G	G	G	G	G	G	G	G	G	G	G	G	G	G	G	G	G	G	G	G	G	G	G	G	G	G	G	G	G	G	G	G	G	G	G	G
solcap_snp_sl_30839	3	49.1292	A	A	A	A	A	A	A	A	A	A	A	A	A	A	A	A	A	A	A	A	A	A	A	A	A	A	A	A	A	A	A	A	A	A	A	A	A	A	A	A	A	A	A	A	A	A	A
solcap_snp_sl_30838	3	49.1296	A	A	A	A	A	A	A	A	A	A	A	A	A	A	A	A	A	A	A	A	A	A	A	A	A	A	A	A	A	A	A	A	A	A	A	A	A	A	A	A	A	A	A	A	A	A	A
solcap_snp_sl_30833	3	49.1492	G	G	G	G	G	G	G	G	G	G	G	G	G	G	G	G	G	G	G	G	G	G	G	G	G	G	G	G	G	G	G	G	G	G	G	G	G	G	G	G	G	G	G	G	G	G	G
SL10736_542	3	49.1994	A	A	A	A	A	A	A	A	A	A	A	A	A	A	A	A	A	A	A	A	A	A	A	A	A	A	A	A	A	A	A	A	A	A	A	A	A	A	A	A	A	A	A	A	A	A	A
solcap_snp_sl_52373	3	49.2256	C	C	C	C	C	C	C	C	C	C	C	C	C	C	C	C	C	C	C	C	C	C	C	C	C	C	C	C	C	C	C	C	C	C	C	C	C	C	C	C	C	C	C	C	C	C	C
solcap_snp_sl_52371	3	49.5093	G	G	G	G	G	G	G	G	G	G	G	G	G	G	G	G	G	G	G	G	G	G	G	G	G	G	G	G	G	G	G	G	G	G	G	G	G	G	G	G	G	G	G	G	G	G	G
solcap_snp_sl_35295	3	49.6786	A	A	A	A	A	A	A	A	A	A	A	A	A	A	A	A	A	A	A	A	A	A	A	A	A	A	A	A	A	A	A	A	A	A	A	A	A	A	A	A	A	A	A	A	A	A	A
solcap_snp_sl_35299	3	49.7626	A	A	A	A	A	A	A	A	A	A	A	A	A	A	A	A	A	A	A	A	A	A	A	A	A	A	A	A	A	A	A	A	A	A	A	A	A	A	A	A	A	A	A	A	A	A	A
solcap_snp_sl_35303	3	49.8548	A	A	A	A	A	A	A	A	A	A	A	A	A	A	A	A	A	A	A	A	A	A	A	A	A	A	A	A	A	A	A	A	A	A	A	A	A	A	A	A	A	A	A	A	A	A	A
SL20037_731	3	49.9811	G	G	G	G	G	G	G	G	G	G	G	G	G	G	G	G	G	G	G	G	G	G	G	G	G	G	G	G	G	G	G	G	G	G	G	G	G	G	G	G	G	G	G	G	G	G	G
solcap_snp_sl_35313	3	50.0386	A	A	A	A	A	A	A	A	A	A	A	A	A	A	A	A	A	A	A	A	A	A	A	A	A	A	A	A	A	A	A	A	A	A	A	A	A	A	A	A	A	A	A	A	A	A	A
solcap_snp_sl_35323	3	50.2395	G	G	G	G	G	G	G	G	G	G	G	G	G	G	G	G	G	G	G	G	G	G	G	G	G	G	G	G	G	G	G	G	G	G	G	G	G	G	G	G	G	G	G	G	G	G	G
solcap_snp_sl_35331	3	50.3385	G	G	G	G	G	G	G	G	G	G	G	G	G	G	G	G	G	G	G	G	G	G	G	G	G	G	G	G	G	G	G	G	G	G	G	G	G	G	G	G	G	G	G	G	G	G	G
solcap_snp_sl_35332	3	50.3392	C	C	C	C	C	C	C	C	C	C	C	C	C	C	C	C	C	C	C	C	C	C	C	C	C	C	C	C	C	C	C	C	C	C	C	C	C	C	C	C	C	C	C	C	C	C	C
solcap_snp_sl_35333	3	50.3393	A	A	A	A	A	A	A	A	A	A	A	A	A	A	A	A	A	A	A	A	A	A	A	A	A	A	A	A	A	A	A	A	A	A	A	A	A	A	A	A	A	A	A	A	A	A	A
solcap_snp_sl_35334	3	50.3395	A	A	A	A	A	A	A	A	A	A	A	A	A	A	A	A	A	A	A	A	A	A	A	A	A	A	A	A	A	A	A	A	A	A	A	A	A	A	A	A	A	A	A	A	A	A	A
solcap_snp_sl_35335	3	50.3395	T	T	T	T	T	T	T	T	T	T	T	T	T	T	T	T	T	T	T	T	T	T	T	T	T	T	T	T	T	T	T	T	T	T	T	T	T	T	T	T	T	T	T	T	T	T	T
SGN-U582610_snp835_solcap_snp_sl_35344	3	50.4232	A	A	A	A	A	A	A	A	A	A	A	A	A	A	A	A	A	A	A	A	A	A	A	A	A	A	A	A	A	A	A	A	A	A	A	A	A	A	A	A	A	A	A	A	A	A	A
solcap_snp_sl_35345	3	50.4233	C	C	C	C	C	C	C	C	C	C	C	C	C	C	C	C	C	C	C	C	C	C	C	C	C	C	C	C	C	C	C	C	C	C	C	C	C	C	C	C	C	C	C	C	C	C	C
solcap_snp_sl_65736	3	50.986	G	G	G	G	G	G	G	G	G	G	G	G	G	G	G	G	G	G	G	G	G	G	G	G	G	G	G	G	G	G	G	G	G	G	G	G	G	G	G	G	G	G	G	G	G	G	G
solcap_snp_sl_35369	3	51.2311	C	C	C	C	C	C	C	C	C	C	C	C	C	C	C	C	C	C	C	C	C	C	C	C	C	C	C	C	C	C	C	C	C	C	C	C	C	C	C	C	C	C	C	C	C	C	C
solcap_snp_sl_65758	3	51.3812	G	G	G	G	G	G	G	G	G	G	G	G	G	G	G	G	G	G	G	G	G	G	G	G	G	G	G	G	G	G	G	G	G	G	G	G	G	G	G	G	G	G	G	G	G	G	G
solcap_snp_sl_35382	3	51.8746	A	A	A	A	A	A	A	A	A	A	A	A	A	A	A	A	A	A	A	A	A	A	A	A	A	A	A	A	A	A	A	A	A	A	A	A	A	A	A	A	A	A	A	A	A	A	A
solcap_snp_sl_35391	3	51.9904	G	G	G	G	G	G	G	G	G	G	G	G	G	G	G	G	G	G	G	G	G	G	G	G	G	G	G	G	G	G	G	G	G	G	G	G	G	G	G	G	G	G	G	G	G	G	G
solcap_snp_sl_35394	3	52.1484	G	G	G	G	G	G	G	G	G	G	G	G	G	G	G	G	G	G	G	G	G	G	G	G	G	G	G	G	G	G	G	G	G	G	G	G	G	G	G	G	G	G	G	G	G	G	G
solcap_snp_sl_35397	3	52.3366	G	G	G	G	G	G	G	G	G	G	G	G	G	G	G	G	G	G	G	G	G	G	G	G	G	G	G	G	G	G	G	G	G	G	G	G	G	G	G	G	G	G	G	G	G	G	G
solcap_snp_sl_35407	3	52.5288	A	A	A	A	A	A	A	A	A	A	A	A	A	A	A	A	A	A	A	A	A	A	A	A	A	A	A	A	A	A	A	A	A	A	A	A	A	A	A	A	A	A	A	A	A	A	A
solcap_snp_sl_35413	3	52.6091	A	A	A	A	A	A	A	A	A	A	A	A	A	A	A	A	A	A	A	A	A	A	A	A	A	A	A	A	A	A	A	A	A	A	A	A	A	A	A	A	A	A	A	A	A	A	A
solcap_snp_sl_35443	3	52.7855	G	G	G	G	G	G	G	G	G	G	G	G	G	G	G	G	G	G	G	G	G	G	G	G	G	G	G	G	G	G	G	G	G	G	G	G	G	G	G	G	G	G	G	G	G	G	G
solcap_snp_sl_35458	3	52.8285	G	G	G	G	G	G	G	G	G	G	G	G	G	G	G	G	G	G	G	G	G	G	G	G	G	G	G	G	G	G	G	G	G	G	G	G	G	G	G	G	G	G	G	G	G	G	G
solcap_snp_sl_35459	3	52.8294	A	A	A	A	A	A	A	A	A	A	A	A	A	A	A	A	A	A	A	A	A	A	A	A	A	A	A	A	A	A	A	A	A	A	A	A	A	A	A	A	A	A	A	A	A	A	A
solcap_snp_sl_10372	3	52.8562	C	A	A	C	A	M	A	A	C	M	C	C	C	C	C	C	C	A	A	C	C	C	C	M	C	C	C	C	C	A	C	C	A	C	C	C	C	C	C	A	C	A	C	A	M	C	A
CL016760-0706	3	52.9016	A	A	A	A	A	A	A	A	A	A	A	A	A	A	G	A	A	A	A	A	G	G	A	A	G	G	A	G	G	A	G	A	A	A	A	G	A	A	A	A	A	A	A	A	A	G	A
CL016760-0427	3	52.9019	C	C	C	C	C	C	C	C	C	C	C	C	C	C	C	C	C	C	C	C	C	C	C	C	C	C	C	C	C	C	C	C	C	C	C	C	C	C	C	C	C	C	C	C	C	C	C
solcap_snp_sl_35497	3	52.9525	G	G	G	G	G	G	G	G	G	G	G	G	G	G	G	G	G	G	G	G	G	G	G	G	G	G	G	G	G	G	G	G	G	G	G	G	G	G	G	G	G	G	G	G	G	G	G
solcap_snp_sl_35540	3	53.086	A	C	C	A	C	M	A	A	A	M	C	A	A	A	C	A	A	C	C	A	C	C	A	A	C	C	A	C	C	C	C	A	C	A	A	C	A	A	A	A	A	A	A	C	M	A	C
solcap_snp_sl_21677	3	53.0959	A	T	T	A	T	W	A	A	A	W	T	A	A	A	T	A	A	T	T	A	T	T	A	A	T	T	A	T	T	T	T	A	T	A	A	T	A	A	A	A	A	A	A	T	W	A	T
CL016938-0536	3	53.0988	A	A	G	A	G	R	A	A	A	R	G	A	A	A	A	A	A	G	G	A	A	A	A	A	A	A	A	A	A	G	A	A	A	A	A	A	A	A	A	A	A	A	A	G	R	A	G
solcap_snp_sl_21682	3	53.1173	G	G	A	G	A	R	G	G	G	R	A	G	G	G	G	G	G	A	A	G	G	G	G	G	G	G	G	G	G	A	G	G	G	G	G	G	G	G	G	G	G	G	G	A	R	G	A
solcap_snp_sl_21683	3	53.1175	C	C	A	C	A	M	C	C	C	M	A	C	C	C	C	C	C	A	A	C	C	C	C	C	C	C	C	C	C	A	C	C	C	C	C	C	C	C	C	C	C	C	C	A	M	C	A
solcap_snp_sl_21684	3	53.1281	A	A	C	A	C	M	A	A	A	M	C	A	A	A	A	A	A	C	C	A	A	A	A	A	A	A	A	A	A	C	A	A	A	A	A	A	A	A	A	A	A	A	A	C	N	A	C
solcap_snp_sl_21685	3	53.1654	C	C	G	C	G	S	C	C	C	S	G	C	C	C	C	C	C	G	G	C	C	C	C	C	C	C	C	C	C	G	C	C	C	C	C	C	C	C	C	C	C	C	C	G	S	C	G
CL017533-0189	3	53.2302	T	T	T	T	T	T	T	T	T	T	T	T	T	T	T	T	T	T	T	T	T	T	T	T	T	T	T	T	T	T	T	T	T	T	T	T	T	T	T	T	T	T	T	T	T	T	T
solcap_snp_sl_35572	3	53.2484	G	G	G	G	G	G	G	G	G	G	G	G	G	G	G	G	G	G	G	G	G	G	G	G	G	G	G	G	G	G	G	G	G	G	G	G	G	G	G	G	G	G	G	G	G	G	G
solcap_snp_sl_100624	3	53.3304	T	T	T	T	T	T	T	T	T	T	T	T	T	T	T	T	T	T	T	T	T	T	T	T	T	T	T	T	T	T	T	T	T	T	T	T	T	T	T	T	T	T	T	T	T	T	T
solcap_snp_sl_35601	3	53.4404	A	A	A	A	A	A	A	A	A	A	A	A	A	A	A	A	A	A	A	A	A	A	A	A	A	A	A	A	A	A	A	A	A	A	A	A	A	A	A	A	A	A	A	A	A	A	A
solcap_snp_sl_21694	3	53.5056	G	A	G	G	G	G	G	G	G	R	G	G	A	G	A	G	A	G	G	A	A	A	G	R	A	A	G	A	A	G	A	G	A	A	A	A	A	G	G	A	G	G	G	G	G	A	G
solcap_snp_sl_35619	3	53.5497	A	A	A	A	A	A	A	A	A	A	A	A	A	A	A	A	A	A	A	A	A	A	A	A	A	A	A	A	A	A	A	A	A	A	A	A	A	A	A	A	A	A	A	A	A	A	A
solcap_snp_sl_35638	3	53.7843	A	A	A	A	A	A	A	A	A	A	A	A	A	A	A	A	A	A	A	A	A	A	A	A	A	A	A	A	A	A	A	A	A	A	A	A	A	A	A	A	A	A	A	A	A	A	A
solcap_snp_sl_35650	3	53.8743	G	A	G	G	G	G	G	G	G	G	G	G	A	G	A	G	G	G	G	G	A	A	G	G	A	A	G	A	A	G	A	G	A	A	A	A	G	G	G	G	G	G	G	G	G	G	G
solcap_snp_sl_35677	3	54.0225	G	G	G	G	G	G	G	G	G	G	G	G	G	G	G	G	G	G	G	G	G	G	G	G	G	G	G	G	G	G	G	G	G	G	G	G	G	G	G	G	G	G	G	G	G	G	G
solcap_snp_sl_100138	3	54.0341	C	C	C	C	C	C	C	C	C	C	C	C	C	C	C	C	C	C	C	C	C	C	C	C	C	C	C	C	C	C	C	C	C	C	C	C	C	C	C	C	C	C	C	C	C	C	C
solcap_snp_sl_35693	3	54.0782	A	A	A	A	A	A	A	A	A	A	A	A	A	A	A	A	A	A	A	A	A	A	A	A	A	A	A	A	A	A	A	A	A	A	A	A	A	A	A	A	A	A	A	A	A	A	A
solcap_snp_sl_35697	3	54.1088	A	A	A	A	A	A	A	A	A	A	A	A	A	A	A	A	A	A	A	A	A	A	A	A	A	A	A	A	A	A	A	A	A	A	A	A	A	A	A	A	A	A	A	A	A	A	A
solcap_snp_sl_21714	3	54.1123	T	T	A	T	A	W	T	T	A	W	A	T	T	T	T	T	A	A	A	A	T	T	T	T	T	T	T	T	T	A	T	T	T	T	T	T	A	T	A	T	T	T	T	T	T	T	T
solcap_snp_sl_25390	3	54.1316	G	G	A	G	A	R	G	G	A	R	A	A	G	G	G	G	A	A	A	A	G	G	G	G	G	G	G	G	G	A	G	G	G	G	G	G	A	G	A	G	A	G	G	G	G	G	G
solcap_snp_sl_65873	3	54.2181	G	G	G	G	G	G	G	G	G	G	G	G	G	G	G	G	G	G	G	G	G	G	G	G	G	G	G	G	G	G	G	G	G	G	G	G	G	G	G	G	G	G	G	G	G	G	G
solcap_snp_sl_35720	3	54.3525	G	G	G	G	G	G	G	G	G	G	G	G	G	G	G	G	G	G	G	G	G	G	G	G	G	G	G	G	G	G	G	G	G	G	G	G	G	G	G	G	G	G	G	G	G	G	G
solcap_snp_sl_65880	3	54.428	C	C	C	C	C	C	C	C	C	C	C	C	C	C	C	C	C	C	C	C	C	C	C	C	C	C	C	C	C	C	C	C	C	C	C	C	C	C	C	C	C	C	C	C	C	C	G
CL015971-0495	3	54.4361	A	A	A	A	G	R	G	A	A	A	G	A	A	A	A	A	A	G	G	A	A	A	A	A	A	A	A	A	A	G	A	A	A	A	A	A	A	A	G	A	A	A	A	A	A	A	G
CL015971-0443	3	54.4361	T	T	T	T	T	T	T	T	T	T	T	T	T	T	T	T	T	T	T	T	T	T	T	T	T	T	T	T	T	T	T	T	T	T	T	T	T	T	T	T	T	T	T	T	T	T	T
solcap_snp_sl_65890	3	54.516	A	A	A	A	A	A	A	A	A	A	A	A	A	A	A	A	A	A	A	A	A	A	A	A	A	A	A	A	A	A	A	A	A	A	A	A	A	A	A	A	A	A	A	A	M	A	C
solcap_snp_sl_31018	3	54.8861	A	A	A	A	A	A	A	A	A	A	A	A	A	A	A	A	A	A	A	A	A	A	A	A	A	A	A	A	A	A	A	A	A	A	A	A	A	A	A	A	A	A	A	A	A	A	A
solcap_snp_sl_58651	3	55.6855	G	G	G	G	G	G	G	G	G	G	G	G	G	G	G	G	G	G	G	G	G	G	G	G	G	G	G	G	G	G	G	G	G	G	G	G	G	G	G	G	G	G	G	G	G	G	G
solcap_snp_sl_20088	3	55.7155	G	A	G	G	G	R	G	A	G	R	G	A	A	G	A	A	G	G	G	G	A	A	G	R	A	G	A	G	A	G	G	G	A	A	A	A	G	A	G	A	A	A	A	A	A	A	A
solcap_snp_sl_14715	3	55.8	T	T	T	T	A	W	A	T	T	T	A	T	T	T	T	T	T	A	A	T	T	T	A	W	T	A	T	A	T	A	A	A	T	T	T	T	T	T	A	T	T	T	T	T	T	T	T
solcap_snp_sl_14714	3	55.8	G	G	G	G	C	S	C	G	G	G	C	G	G	G	G	G	G	C	C	G	G	G	C	S	G	C	G	C	G	C	C	C	G	G	G	G	G	G	C	G	G	G	G	G	G	G	G
solcap_snp_sl_58630	3	55.8203	G	G	G	G	G	G	G	G	G	G	G	G	G	G	G	G	G	G	G	G	G	G	G	G	G	G	G	G	G	G	G	G	G	G	G	G	G	G	G	G	G	G	G	G	G	G	G
solcap_snp_sl_32420	3	55.8452	R	R	R	R	G	R	G	R	R	R	G	R	R	R	R	R	R	G	G	R	R	R	G	R	R	G	R	G	R	G	G	G	R	R	R	R	R	R	G	R	R	R	R	R	R	R	R
solcap_snp_sl_58614	3	55.8964	A	A	A	A	A	A	A	A	A	A	A	A	A	A	A	A	A	A	A	A	A	A	A	A	A	A	A	A	A	A	A	A	A	A	A	A	A	A	A	A	A	A	A	A	A	A	A
solcap_snp_sl_7942	3	55.9822	A	G	A	A	A	A	A	A	A	A	A	A	G	A	G	G	A	A	A	A	G	G	A	R	G	A	A	A	G	A	A	A	G	G	G	G	A	G	A	A	A	G	G	A	A	A	A
solcap_snp_sl_7940	3	55.9868	A	A	A	A	C	M	C	A	A	A	C	A	A	A	A	A	A	C	C	A	A	A	C	M	A	C	C	C	A	C	C	C	A	A	A	A	A	A	C	A	A	A	A	A	A	A	A
solcap_snp_sl_7939	3	56.0052	A	A	A	A	G	R	G	A	A	A	G	A	A	A	A	A	A	G	G	A	A	A	G	R	A	G	G	G	A	G	G	G	A	A	A	A	A	A	G	A	A	A	A	A	A	A	A
solcap_snp_sl_58584	3	56.0518	C	C	C	C	C	C	C	C	C	C	C	C	C	C	C	C	C	C	C	C	C	C	C	C	C	C	C	C	C	C	C	C	C	C	C	C	C	C	C	C	C	C	C	C	C	C	C
solcap_snp_sl_58550	3	56.3225	G	G	G	G	G	G	G	G	G	G	G	G	G	G	G	G	G	G	G	G	G	G	G	G	G	G	G	G	G	G	G	G	G	G	G	G	G	G	G	G	G	G	G	G	G	G	G
solcap_snp_sl_7919	3	56.4393	A	A	A	A	G	G	A	A	A	R	G	A	A	A	G	A	A	G	G	A	A	G	G	R	A	G	G	G	G	G	G	G	A	A	A	A	A	A	G	A	A	A	A	G	G	G	G
solcap_snp_sl_58518	3	56.4815	G	G	G	G	G	G	G	G	G	G	G	G	G	G	G	G	G	G	G	G	G	G	G	G	G	G	G	G	G	G	G	G	G	G	G	G	G	G	G	G	G	G	G	G	G	G	G
solcap_snp_sl_20069	3	56.4905	G	G	G	G	G	G	G	G	G	G	G	G	G	G	G	G	G	G	G	G	G	G	G	G	G	G	G	G	G	G	G	G	G	G	G	G	G	G	G	G	G	G	G	G	G	G	G
solcap_snp_sl_15960	3	56.6284	C	C	C	C	M	M	C	C	C	C	M	C	C	C	C	C	C	C	C	C	C	C	M	M	C	M	M	M	C	C	M	M	C	C	C	C	C	C	M	C	C	C	C	C	C	C	C
CL017449-0340	3	56.6493	A	A	A	A	A	A	A	A	A	A	A	A	A	A	A	A	A	A	A	A	A	A	A	A	A	A	A	A	A	A	A	A	A	A	A	A	A	A	A	A	A	A	A	A	A	A	A
solcap_snp_sl_69353	3	56.6565	A	A	A	A	A	A	A	A	A	A	A	A	A	A	A	A	A	A	A	A	A	A	A	A	A	A	A	A	A	A	A	A	A	A	A	A	A	A	A	A	A	A	A	A	A	A	A
solcap_snp_sl_11602	3	56.6997	G	A	A	G	G	G	G	G	G	G	G	G	A	G	A	A	A	A	A	G	A	A	G	G	A	G	G	G	A	A	G	G	A	A	A	A	A	A	G	G	G	A	A	G	R	G	G
solcap_snp_sl_62544	3	56.8213	G	G	G	G	G	G	G	G	G	G	G	G	G	G	G	G	G	G	G	G	G	G	G	G	G	G	G	G	G	G	G	G	G	G	G	G	G	G	G	G	G	G	G	G	G	G	G
solcap_snp_sl_9391	3	56.8219	T	T	T	T	T	T	T	T	T	T	A	T	T	T	T	T	T	A	A	T	T	T	T	T	T	T	T	T	T	A	T	T	T	T	T	T	T	T	A	T	T	T	T	T	T	T	T
solcap_snp_sl_9385	3	56.8472	A	A	A	A	A	A	A	A	A	A	C	A	A	A	A	A	A	C	C	A	A	A	A	A	A	A	A	A	A	C	A	A	A	A	A	A	A	A	C	A	A	A	A	A	A	A	A
solcap_snp_sl_62531	3	57.002	A	A	A	A	A	A	A	A	A	A	A	A	A	A	A	A	A	A	A	A	A	A	A	A	A	A	A	A	A	A	A	A	A	A	A	A	A	A	A	A	A	A	A	A	R	A	A
solcap_snp_sl_9383	3	57.0126	G	G	G	G	G	G	G	G	A	R	A	G	G	G	G	G	G	A	A	A	G	G	G	G	G	G	G	G	G	A	G	G	G	G	G	G	G	G	A	G	G	G	G	G	R	G	G
solcap_snp_sl_9382	3	57.0305	A	A	A	A	A	A	A	A	G	R	G	A	A	A	A	A	A	G	G	G	A	A	A	A	A	A	A	A	A	G	A	A	A	A	A	A	A	A	G	A	A	A	A	A	R	A	A
solcap_snp_sl_9381	3	57.05	T	T	T	T	T	T	T	T	A	W	A	T	T	T	T	T	T	A	A	A	T	T	T	T	T	T	T	T	T	A	T	T	T	T	T	T	T	T	A	T	T	T	T	T	T	T	T
solcap_snp_sl_20937	3	57.0502	G	G	G	G	G	G	G	G	A	R	A	G	G	G	G	G	G	A	A	A	G	G	G	G	G	G	G	G	G	A	G	G	G	G	G	G	G	G	A	G	G	G	G	G	G	G	G
solcap_snp_sl_100689	3	57.0502	G	G	G	G	G	G	G	G	A	R	A	G	G	G	G	G	G	A	A	A	G	G	G	G	G	G	G	G	G	A	G	G	G	G	G	G	G	G	A	G	G	G	G	G	G	G	G
solcap_snp_sl_20936	3	57.0666	A	A	A	A	A	A	A	A	G	R	G	A	A	A	A	A	A	G	G	G	A	A	A	A	A	A	A	A	A	G	A	A	A	A	A	A	A	A	G	A	A	A	A	A	A	A	A
solcap_snp_sl_62520	3	57.0717	A	A	A	A	A	A	A	A	A	A	A	A	A	A	A	A	A	A	A	A	A	A	A	A	A	A	A	A	A	A	A	A	A	A	A	A	A	A	A	A	A	A	A	A	A	A	A
solcap_snp_sl_9379	3	57.0886	C	C	C	C	C	C	C	C	C	C	C	C	C	C	C	C	C	C	C	C	C	C	C	C	C	C	C	C	C	C	C	C	C	C	C	A	C	C	C	C	C	C	C	C	C	C	C
solcap_snp_sl_20933	3	57.0892	C	C	C	G	G	S	C	C	C	S	C	C	C	G	C	C	C	C	C	C	C	C	G	S	C	G	G	G	C	C	G	C	C	C	C	C	C	C	C	C	C	C	C	C	C	C	C
solcap_snp_sl_9377	3	57.0999	A	A	A	A	A	A	A	A	T	W	T	A	A	A	A	A	A	T	T	T	A	A	A	A	A	A	A	A	A	T	A	A	A	A	A	A	A	A	T	A	A	A	A	A	A	A	A
solcap_snp_sl_20932	3	57.1424	A	G	G	G	A	R	G	G	G	R	G	G	G	G	G	G	G	G	G	G	G	G	A	R	G	A	A	A	G	G	A	A	G	G	G	G	G	G	G	A	G	A	G	G	G	G	G
solcap_snp_sl_62499	3	57.1687	A	A	A	A	A	A	A	A	A	A	A	A	A	A	A	A	A	A	A	A	A	A	A	A	A	A	A	A	A	A	A	A	A	A	A	A	A	A	A	A	A	A	A	A	A	A	A
solcap_snp_sl_100225	3	57.2169	G	G	G	G	G	G	G	G	G	G	G	G	G	G	G	G	G	G	G	G	G	G	G	G	G	G	G	G	G	G	G	G	G	G	G	G	G	G	G	G	G	G	G	G	G	G	G
solcap_snp_sl_62495	3	57.2169	C	C	G	C	C	C	C	C	C	C	C	C	C	C	C	C	G	C	C	C	C	C	C	C	N	C	C	C	C	C	C	C	C	C	C	C	G	C	C	C	C	C	C	C	C	C	C
solcap_snp_sl_9372	3	57.2206	C	C	C	C	C	C	C	C	M	N	M	C	C	C	C	C	C	M	M	M	C	C	C	C	C	C	C	C	C	M	C	C	C	C	C	C	C	C	M	C	C	C	C	C	C	C	C
solcap_snp_sl_100229	3	57.3468	A	A	A	A	A	A	A	A	A	A	A	A	A	A	A	A	A	A	A	A	A	A	A	A	A	A	A	A	A	A	A	A	A	A	A	A	A	A	A	A	A	A	A	A	A	A	A
solcap_snp_sl_62473	3	57.3581	G	G	A	G	G	G	G	G	G	G	G	G	G	G	G	G	A	G	G	G	G	G	G	G	G	G	G	G	G	G	G	G	G	G	G	G	A	G	G	G	G	G	G	G	G	G	G
solcap_snp_sl_9366	3	57.3667	T	T	T	T	A	W	T	T	A	W	T	A	T	T	T	T	T	T	T	A	T	T	A	W	T	A	A	A	T	T	A	A	T	T	T	T	T	T	T	A	A	A	T	T	T	T	T
solcap_snp_sl_62467	3	57.3795	G	G	A	G	G	G	G	G	G	G	G	G	G	G	G	G	A	G	G	G	G	G	G	G	G	G	G	G	G	G	G	G	G	G	G	G	A	G	G	G	G	G	G	G	G	G	G
CL016891-0260	3	57.4432	A	A	G	A	A	A	A	A	A	A	A	A	A	A	A	A	G	A	A	A	A	A	A	A	A	A	A	A	A	A	A	A	A	A	A	A	G	A	A	A	A	A	A	A	A	A	A
CL016891-0194	3	57.4433	A	A	A	A	A	A	A	A	A	A	A	A	A	A	A	A	A	A	A	A	A	A	A	A	A	A	A	A	A	A	A	A	A	A	A	A	A	A	A	A	A	A	A	A	A	A	A
CL015455-0169	3	57.4996	A	A	G	A	A	A	A	A	A	A	A	A	A	A	A	A	G	A	A	A	A	A	A	A	G	A	A	A	A	A	A	A	A	A	A	A	G	A	A	A	A	A	A	A	A	A	A
solcap_snp_sl_62444	3	57.5355	C	C	A	C	C	C	C	C	C	M	C	C	C	C	C	C	A	C	C	A	C	C	C	C	C	C	C	C	C	C	C	C	C	C	C	C	A	C	C	C	C	C	C	C	C	C	C
solcap_snp_sl_62409	3	57.6497	C	C	A	C	C	C	C	C	C	M	C	C	C	C	C	C	A	C	C	A	C	C	C	C	C	C	C	C	C	C	C	C	C	C	C	C	A	C	C	C	C	C	C	C	C	C	C
CL017416-0060	3	57.6709	A	A	A	A	A	A	A	A	A	A	A	A	A	A	A	A	A	A	A	A	A	A	A	A	A	A	A	A	A	A	A	A	A	A	A	A	A	A	A	A	A	A	A	A	A	A	A
CL017416-0406	3	57.6712	A	A	C	A	A	A	A	A	A	M	A	A	A	A	A	A	C	A	A	C	A	A	A	A	C	A	A	A	A	A	A	A	A	A	A	A	C	A	A	A	A	A	A	A	M	A	A
solcap_snp_sl_9344	3	57.6911	G	G	G	G	A	A	G	G	A	G	G	A	G	G	A	G	G	G	G	G	G	A	A	R	G	A	A	A	A	G	A	G	G	G	G	G	G	A	G	G	A	G	A	G	G	G	G
SL10909_238	3	57.7276	G	G	A	G	G	G	G	G	G	R	G	G	G	G	G	G	A	G	G	A	G	G	G	G	A	G	G	G	G	G	G	G	G	G	G	G	A	G	G	G	G	G	G	G	R	G	G
solcap_snp_sl_62377	3	57.764	A	A	C	A	A	A	A	A	A	M	A	A	A	A	A	A	C	A	A	C	A	A	A	A	C	A	A	A	A	A	A	A	A	A	A	A	C	A	A	A	A	A	A	A	M	A	A
CL015860-0475	3	57.7994	G	G	A	G	G	G	G	G	G	R	G	G	G	G	G	G	A	G	G	A	G	G	G	G	A	G	G	G	G	G	G	G	G	G	G	G	A	G	G	G	G	G	G	G	R	G	G
CL017298-0054_solcap_snp_sl_62362	3	57.8226	A	A	C	A	A	A	A	A	A	M	A	A	A	A	A	A	C	A	A	C	A	A	A	A	C	A	A	A	A	A	A	A	A	A	A	A	C	A	A	A	A	A	A	A	M	A	A
CL017298-0393	3	57.8229	A	A	A	A	A	A	A	A	A	A	A	A	A	A	A	A	A	A	A	A	A	A	A	A	A	A	A	A	A	A	A	A	A	A	A	A	A	A	A	A	A	A	A	A	A	A	A
SL10206_98	3	57.8867	G	G	G	G	G	G	G	G	G	G	A	G	G	G	G	G	G	A	A	G	G	G	G	G	G	G	G	G	G	A	G	G	G	G	G	G	G	G	A	G	G	G	G	G	G	G	G
solcap_snp_sl_62348	3	57.8949	C	C	A	C	C	C	C	C	C	M	A	C	C	C	C	C	A	A	A	A	C	C	C	C	A	C	C	C	C	A	C	C	C	C	C	C	A	C	A	C	C	C	C	C	M	C	C
solcap_snp_sl_62336	3	58.0945	G	G	A	G	G	G	G	G	G	R	G	G	G	G	G	G	A	G	G	A	G	G	G	G	A	G	G	G	G	G	G	G	G	G	G	G	A	G	G	G	G	G	G	G	R	G	G
SL10450_71	3	58.1996	A	A	G	A	A	A	A	A	A	R	A	A	A	A	A	A	G	A	A	G	A	A	A	A	G	A	A	A	A	A	A	A	A	A	A	A	G	A	A	A	A	A	A	A	R	A	A
solcap_snp_sl_62300	3	58.2076	G	G	A	G	G	G	G	G	G	R	G	G	G	G	G	G	A	G	G	A	G	G	G	G	A	G	G	G	G	G	G	G	G	G	G	G	A	G	G	G	G	G	G	G	G	G	G
solcap_snp_sl_20895	3	58.2513	C	C	C	C	C	C	C	C	C	C	C	A	C	C	C	C	C	C	C	C	C	C	C	C	C	C	C	C	C	C	C	C	C	C	C	C	C	C	A	C	A	C	C	C	C	C	C
solcap_snp_sl_62270	3	58.3592	A	A	C	A	A	A	A	A	A	M	A	A	A	A	A	A	C	A	A	C	A	A	A	A	A	A	A	A	A	A	A	A	A	A	A	A	C	A	A	A	A	A	A	A	M	A	A
CL004545-0306	3	58.4009	A	A	A	A	A	A	A	A	A	A	A	A	A	A	A	A	A	A	A	A	A	A	A	A	A	A	A	A	A	A	A	A	A	A	A	A	A	A	A	A	A	A	A	A	A	A	A
solcap_snp_sl_62259	3	58.4014	G	G	A	G	G	G	G	G	G	N	G	G	G	G	G	G	A	G	G	A	G	G	G	G	G	G	G	G	G	G	G	G	G	G	G	G	A	G	G	G	G	G	G	G	R	G	G
solcap_snp_sl_62245	3	58.4275	G	G	A	G	G	G	G	G	G	R	G	G	G	G	G	G	A	G	G	A	G	G	G	G	G	G	G	G	G	G	G	G	G	G	G	G	A	G	A	G	G	G	G	G	G	G	G
solcap_snp_sl_62228	3	58.5384	A	A	G	A	A	A	A	A	A	R	A	A	A	A	A	A	G	A	A	G	A	A	A	A	A	A	A	A	A	A	A	A	A	A	A	A	G	A	A	A	A	A	A	A	R	A	A
solcap_snp_sl_9298	3	58.5661	G	G	G	A	G	G	G	G	G	G	A	G	A	A	G	A	G	G	G	G	G	G	G	G	A	G	G	G	G	G	G	G	G	A	A	A	G	G	G	G	G	G	G	G	G	G	G
solcap_snp_sl_62224	3	58.594	A	A	G	G	A	A	A	A	A	R	G	A	G	G	A	G	G	G	G	G	A	A	A	A	G	A	A	A	A	G	A	A	A	G	G	G	G	A	G	A	A	A	A	A	R	A	A
solcap_snp_sl_20883	3	58.6394	A	G	G	G	G	G	G	G	G	G	G	G	G	G	G	G	G	G	G	G	G	G	G	G	G	G	G	G	G	G	G	G	G	G	G	G	G	G	G	G	G	G	G	G	G	G	G
solcap_snp_sl_62209	3	58.6398	A	A	G	A	A	A	A	A	A	R	A	A	A	A	A	A	G	A	A	G	A	A	A	A	A	A	A	A	A	A	A	A	A	A	A	A	G	A	A	A	A	A	A	A	R	A	A
solcap_snp_sl_9292	3	58.642	C	A	A	C	A	A	A	A	A	A	C	A	C	C	A	C	A	A	A	A	A	A	A	A	C	A	A	A	A	A	A	A	A	C	C	C	A	A	A	A	A	A	A	A	A	A	A
solcap_snp_sl_62180	3	58.7429	A	A	G	A	A	A	A	A	G	R	A	A	A	A	A	A	G	A	A	G	A	A	A	A	A	A	A	A	A	A	A	A	A	A	A	A	G	A	A	A	A	A	A	A	A	A	A
solcap_snp_sl_62166	3	58.8033	G	G	A	G	G	G	G	G	A	R	G	G	G	G	G	G	A	G	G	A	G	G	G	G	G	G	G	G	G	G	G	G	G	G	G	G	A	G	G	G	G	G	G	G	G	G	A
solcap_snp_sl_34221	3	58.8365	G	G	G	G	G	G	G	G	G	R	G	G	G	G	G	A	G	G	G	G	G	G	A	R	G	A	A	A	G	G	A	G	G	G	G	G	G	A	G	G	G	G	A	G	G	G	G
solcap_snp_sl_100228	3	58.8764	G	G	G	G	G	G	G	G	G	G	G	G	G	G	G	G	G	G	G	G	G	G	G	G	G	G	G	G	G	G	G	G	G	G	G	G	G	G	G	G	G	G	G	G	R	G	A
solcap_snp_sl_62133	3	58.9508	G	G	G	G	G	G	G	G	G	G	G	G	G	G	G	G	G	G	G	G	G	G	G	G	G	G	G	G	G	G	G	G	G	G	G	G	G	G	G	G	G	G	G	G	G	G	A
solcap_snp_sl_62120	3	58.9869	A	A	A	A	A	A	A	A	A	A	A	A	A	A	A	A	A	A	A	A	A	A	A	A	A	A	A	A	A	A	A	A	A	A	A	A	A	A	A	A	A	A	A	A	A	A	G
solcap_snp_sl_9260	3	59.0572	A	A	A	A	A	W	A	A	A	W	A	A	A	A	A	T	A	A	A	A	A	A	T	W	A	A	T	A	A	A	A	A	A	A	A	A	A	T	T	A	A	A	T	A	A	A	T
solcap_snp_sl_34216	3	59.0654	T	T	T	T	T	T	T	T	T	W	T	T	T	T	T	A	T	T	T	T	T	T	A	W	T	T	A	T	T	T	T	T	T	T	T	T	T	A	T	T	T	T	A	T	T	T	T
solcap_snp_sl_34213	3	59.0784	C	C	C	C	C	C	C	C	C	M	C	C	C	C	C	A	C	C	C	C	C	C	A	M	C	C	A	C	C	C	C	C	C	C	C	C	C	A	A	C	C	C	A	C	C	C	C
solcap_snp_sl_34210	3	59.0828	A	A	A	A	A	A	A	A	A	R	A	A	A	A	A	G	A	A	A	A	A	A	G	R	A	A	G	A	A	A	A	A	A	A	A	A	A	G	G	A	A	A	G	A	A	A	A
solcap_snp_sl_34207	3	59.0974	G	G	G	G	G	G	G	G	G	R	G	G	G	G	G	A	G	G	G	G	G	G	A	R	G	G	A	G	G	G	G	G	G	G	G	G	G	A	A	G	G	G	A	G	G	G	G
solcap_snp_sl_34206	3	59.0977	G	G	G	G	G	G	G	G	G	R	G	G	G	G	G	A	G	G	G	G	G	G	A	R	G	G	A	G	G	G	G	G	G	G	G	G	G	A	A	G	G	G	A	G	G	G	G
solcap_snp_sl_34205	3	59.0979	A	A	A	A	A	A	A	A	A	R	A	A	A	A	A	G	A	A	A	A	A	A	G	R	A	A	G	A	A	A	A	A	A	A	A	A	A	G	G	A	A	A	G	A	A	A	A
solcap_snp_sl_34204	3	59.0979	G	G	G	G	G	G	G	G	G	R	G	G	G	G	G	A	G	G	G	G	G	G	A	R	G	G	A	G	G	G	G	G	G	G	G	G	G	A	A	G	G	G	A	G	G	G	G
solcap_snp_sl_34203	3	59.0984	A	A	A	A	A	A	A	A	A	R	A	A	A	A	A	G	A	A	A	A	A	A	G	R	A	A	G	A	A	A	A	A	A	A	A	A	A	G	G	A	A	A	G	A	A	A	A
solcap_snp_sl_34202	3	59.0986	A	A	A	A	A	A	A	A	A	M	A	A	A	A	A	C	A	A	A	A	A	A	C	M	A	A	C	A	A	A	A	A	A	A	A	A	A	C	C	A	A	A	C	A	A	A	A
solcap_snp_sl_9253	3	59.0991	G	G	G	G	G	R	G	G	G	G	G	G	G	G	G	G	G	G	G	G	G	G	G	G	G	G	G	G	G	G	G	G	G	G	G	G	G	G	G	G	G	G	G	G	G	G	G
solcap_snp_sl_34200	3	59.0998	T	T	T	T	T	T	T	T	T	W	T	T	T	T	T	A	T	T	T	T	T	T	A	W	T	T	A	T	T	T	T	T	T	T	T	T	T	A	T	T	T	T	A	T	T	T	T
solcap_snp_sl_34199	3	59.0999	A	A	A	A	A	A	A	A	A	R	A	A	A	A	A	G	A	A	A	A	A	A	G	R	A	A	G	A	A	A	A	A	A	A	A	A	A	G	G	A	A	A	G	A	A	A	A
solcap_snp_sl_9252	3	59.1018	A	A	A	A	A	M	A	A	A	M	A	A	A	A	A	C	A	A	A	A	A	A	C	M	A	A	C	A	A	A	A	A	A	A	A	A	A	C	C	A	A	A	C	A	A	A	A
solcap_snp_sl_34196	3	59.1022	A	A	A	A	A	A	A	A	A	R	A	A	A	A	A	G	A	A	A	A	A	A	G	R	A	A	G	A	A	A	A	A	A	A	A	A	A	G	G	A	A	A	G	A	A	A	A
solcap_snp_sl_34195	3	59.1024	G	G	G	G	G	G	G	G	G	R	G	G	G	G	G	A	G	G	G	G	G	G	A	R	G	G	A	G	G	G	G	G	G	G	G	G	G	A	A	G	G	G	A	G	G	G	G
solcap_snp_sl_34193	3	59.103	G	G	G	G	G	G	G	G	G	R	G	G	G	G	G	A	G	G	G	G	G	G	A	R	G	G	A	G	G	G	G	G	G	G	G	G	G	A	A	G	G	G	A	G	G	G	G
solcap_snp_sl_34187	3	59.1485	G	G	G	G	G	G	G	G	G	R	G	G	G	G	G	A	G	G	G	G	G	G	A	R	G	G	A	G	G	G	G	G	G	G	G	G	G	A	G	G	G	G	A	G	G	G	G
solcap_snp_sl_34186	3	59.1493	G	G	G	G	G	G	G	G	G	R	G	G	G	G	G	A	G	G	G	G	G	G	A	R	G	G	A	G	G	G	G	G	G	G	G	G	G	A	G	G	G	G	A	G	G	G	G
CL015171-0072	3	59.1999	A	A	A	A	A	A	A	A	A	A	A	A	A	A	A	A	A	A	A	A	A	A	A	A	A	A	A	A	A	A	A	A	A	A	A	A	A	A	A	A	A	A	A	A	A	A	A
CL015171-0254	3	59.2	A	A	A	A	A	A	A	A	A	A	A	A	G	A	A	A	A	A	A	A	A	A	A	A	A	A	A	A	A	A	A	A	A	A	G	A	A	A	A	A	A	A	A	A	A	A	A
solcap_snp_sl_34177	3	59.2186	A	A	A	A	A	A	A	A	A	N	A	A	A	A	A	R	A	A	A	A	A	A	R	R	A	A	R	A	A	A	A	A	A	A	A	A	A	R	A	A	A	A	R	A	A	A	A
solcap_snp_sl_34175	3	59.311	A	A	A	A	A	A	A	A	A	R	A	A	A	A	A	G	A	A	A	A	A	A	G	R	A	A	G	A	A	A	A	A	A	A	A	A	A	G	A	A	A	A	G	A	A	A	A
solcap_snp_sl_62037	3	59.3378	A	A	A	A	A	A	A	A	A	A	A	A	A	A	A	A	A	A	A	A	A	A	A	A	G	A	A	A	A	A	A	A	A	A	G	G	A	A	A	A	A	A	A	A	A	A	A
solcap_snp_sl_9244	3	59.3674	G	G	G	G	G	R	G	G	G	R	G	G	G	G	G	A	G	G	G	G	G	G	A	R	G	G	A	G	G	G	G	G	G	G	G	G	G	A	G	G	G	G	A	G	G	G	G
solcap_snp_sl_9241	3	59.3789	T	A	A	T	A	A	T	A	T	W	A	A	T	A	A	A	A	A	A	T	A	A	A	W	A	A	A	A	A	A	A	A	A	T	A	A	A	A	A	A	A	A	A	A	A	A	A
solcap_snp_sl_9238	3	59.4181	A	A	A	A	A	R	A	A	A	R	A	A	A	A	A	G	A	A	A	A	A	A	G	R	G	A	G	A	A	A	A	A	A	A	G	G	A	G	A	A	A	A	G	A	R	A	A
solcap_snp_sl_9237	3	59.4182	A	A	A	A	A	R	A	A	A	R	A	A	A	A	A	G	A	A	A	A	A	A	G	R	A	A	G	A	A	A	A	A	A	A	A	A	A	G	A	A	A	A	G	A	A	A	A
solcap_snp_sl_9236	3	59.4182	R	R	R	R	R	R	R	R	R	R	R	R	R	R	R	A	R	R	R	R	R	R	A	R	A	R	A	R	R	R	R	R	R	R	A	A	R	A	R	R	R	R	A	R	R	R	R
solcap_snp_sl_9235	3	59.4201	A	A	A	A	A	R	A	A	A	R	A	A	A	A	A	G	A	A	A	A	A	A	G	R	A	A	G	A	A	A	A	A	A	A	A	A	A	G	A	A	A	A	G	A	A	A	A
CL016051-0063	3	59.4212	A	A	A	A	A	A	A	A	A	A	A	A	A	A	A	A	A	A	A	A	A	A	A	A	A	A	A	A	A	A	A	A	A	A	A	A	A	A	A	A	A	A	A	A	A	A	A
solcap_snp_sl_20865	3	59.4215	A	A	A	A	A	R	A	A	A	R	A	A	A	A	A	G	A	A	A	A	A	A	G	R	A	A	G	A	A	A	A	A	A	A	A	A	A	G	A	A	A	A	G	A	A	A	A
solcap_snp_sl_9229	3	59.4311	G	G	G	G	G	R	G	G	G	R	G	G	G	G	G	A	G	G	G	G	G	G	A	R	G	G	A	G	G	G	G	G	G	G	G	G	G	A	G	G	G	G	A	G	G	G	G
solcap_snp_sl_9228	3	59.4316	G	G	G	G	G	R	G	G	G	R	G	G	G	G	G	A	G	G	G	G	G	G	A	R	G	G	A	G	G	G	G	G	G	G	G	G	G	A	G	G	G	G	A	G	G	G	G
solcap_snp_sl_62008	3	59.4522	A	A	A	A	A	A	A	A	A	A	A	A	A	A	A	A	A	A	A	A	A	A	A	A	G	A	A	A	A	A	A	A	A	A	G	G	A	A	A	A	A	A	A	A	A	A	A
solcap_snp_sl_9226	3	59.4525	G	G	G	G	G	R	G	G	G	R	G	G	G	G	G	A	G	G	G	G	G	G	A	R	A	G	A	G	G	G	G	G	G	G	A	A	G	A	G	G	G	G	A	G	G	G	G
solcap_snp_sl_9218	3	59.5255	A	A	A	A	A	W	A	A	A	W	A	A	A	A	A	T	A	A	A	A	A	A	T	W	T	A	T	A	A	A	A	A	A	A	T	T	A	T	A	A	A	A	T	A	A	A	A
solcap_snp_sl_24926	3	59.5944	T	T	T	T	T	W	T	T	T	W	T	T	T	T	T	A	T	T	T	T	T	T	A	W	T	T	A	T	T	T	T	T	T	T	T	T	T	A	T	T	T	T	A	T	T	T	T
solcap_snp_sl_61967	3	59.6192	G	G	G	G	G	G	G	G	G	G	G	G	G	G	G	G	G	G	G	G	G	G	G	G	A	G	G	G	G	G	G	G	G	G	A	A	G	G	G	G	G	G	G	G	R	G	G
solcap_snp_sl_34165	3	59.6826	C	C	C	C	C	M	C	C	C	M	C	C	C	C	C	A	C	C	C	C	C	C	A	M	C	C	C	C	C	C	C	C	C	C	C	C	C	A	C	C	C	C	A	C	C	C	C
solcap_snp_sl_34163	3	59.6972	A	A	A	A	A	R	A	A	A	R	A	A	A	A	A	G	A	A	A	A	A	A	G	R	G	A	A	A	A	A	A	A	A	A	G	G	A	G	A	A	A	A	G	A	R	A	A
SGN-U584349_snp118	3	59.8799	A	A	A	A	A	A	A	A	A	A	A	A	A	A	A	A	A	A	A	A	A	A	A	A	A	A	A	A	A	A	A	A	A	A	A	A	A	A	A	A	A	A	A	A	A	A	A
solcap_snp_sl_61938	3	59.9031	A	A	A	A	A	A	A	A	A	A	A	A	A	A	A	A	A	A	A	A	A	A	A	A	G	A	A	A	A	A	A	A	A	A	G	G	A	A	A	A	A	A	A	A	R	A	A
solcap_snp_sl_100773	3	59.9355	A	A	A	A	A	A	A	A	A	A	A	A	A	A	A	A	A	A	A	A	A	A	A	A	N	A	A	A	A	A	A	A	A	A	N	N	A	A	A	A	A	A	A	A	A	A	A
solcap_snp_sl_100771	3	59.9355	C	C	C	C	C	C	C	C	C	C	C	C	C	C	C	C	C	C	C	C	C	C	C	C	A	C	C	C	C	C	C	C	C	C	A	A	C	C	C	C	C	C	C	C	M	C	C
solcap_snp_sl_100952	3	59.9367	G	G	G	G	G	G	G	G	G	G	G	G	G	G	G	G	G	G	G	G	G	G	G	G	A	G	G	G	G	G	G	G	G	G	A	A	G	G	G	G	G	G	G	G	R	G	G
solcap_snp_sl_100951	3	59.9367	T	T	T	T	T	T	T	T	T	T	T	T	T	T	T	T	T	T	T	T	T	T	T	T	A	T	T	T	T	T	T	T	T	T	A	A	T	T	T	T	T	T	T	T	W	T	T
solcap_snp_sl_61928	3	59.9416	C	C	C	C	C	C	C	C	C	C	C	C	C	C	C	C	C	C	C	C	C	C	C	C	A	C	C	C	C	C	C	C	C	C	A	A	C	C	C	C	C	C	C	C	M	C	C
solcap_snp_sl_100633	3	59.9419	C	C	C	C	C	C	C	C	C	C	C	C	C	C	C	C	C	C	C	C	C	C	C	C	C	C	C	C	C	C	C	C	C	C	C	C	C	C	C	C	C	C	C	C	C	C	C
solcap_snp_sl_20846	3	60.0538	G	R	R	G	R	R	G	G	G	G	G	G	G	G	R	G	R	R	R	G	R	R	G	G	G	G	G	G	R	G	G	G	R	G	G	G	R	G	G	R	G	G	G	R	G	R	G
solcap_snp_sl_100282	3	60.0723	G	G	G	G	G	G	G	G	G	G	G	G	G	G	G	G	G	G	G	G	G	G	G	G	A	G	G	G	G	G	G	G	G	G	A	A	G	G	G	G	G	G	G	G	R	G	A
solcap_snp_sl_34143	3	60.1151	G	G	G	G	G	R	G	G	G	R	G	G	G	G	G	A	G	G	G	G	G	G	A	R	G	G	A	G	G	G	G	G	G	G	G	G	G	A	G	G	G	G	A	G	G	G	G
solcap_snp_sl_100875	3	60.1223	A	A	A	A	A	A	A	A	A	A	A	A	A	A	A	A	A	A	A	A	A	A	A	A	A	A	A	A	A	A	A	A	A	A	A	A	A	A	A	A	A	A	A	A	A	A	A
solcap_snp_sl_100876	3	60.1223	G	G	G	G	G	G	G	G	G	G	G	G	G	G	G	G	G	G	G	G	G	G	G	G	G	G	G	G	G	G	G	G	G	G	G	G	G	G	G	G	G	G	G	G	G	G	G
solcap_snp_sl_100877	3	60.1235	A	A	A	A	A	A	A	A	A	A	A	A	A	A	A	A	A	A	A	A	A	A	A	A	A	A	A	A	A	A	A	A	A	A	A	A	A	A	A	A	A	A	A	A	A	A	A
solcap_snp_sl_100878	3	60.1248	T	T	T	T	T	T	T	T	T	T	T	T	T	T	T	T	T	T	T	T	T	T	T	T	T	T	T	T	T	T	T	T	T	T	T	T	T	T	T	T	T	T	T	T	T	T	T
solcap_snp_sl_100880	3	60.1253	G	G	G	G	G	G	G	G	G	G	G	G	G	G	G	G	G	G	G	G	G	G	G	G	G	G	G	G	G	G	G	G	G	G	G	G	G	G	G	G	G	G	G	G	G	G	G
solcap_snp_sl_100881	3	60.1254	A	A	A	A	A	A	A	A	A	A	A	A	A	A	A	A	A	A	A	A	A	A	A	A	A	A	A	A	A	A	A	A	A	A	A	A	A	A	A	A	A	A	A	A	A	A	A
solcap_snp_sl_100910	3	60.1304	A	A	A	A	A	A	A	A	A	A	A	A	A	A	A	A	A	A	A	A	A	A	A	A	A	A	A	A	A	A	A	A	A	A	A	A	A	A	A	A	A	A	A	A	A	A	A
solcap_snp_sl_61886	3	60.1532	C	C	C	C	C	C	C	C	C	C	C	C	C	C	C	C	C	C	C	C	C	C	C	C	A	C	C	C	C	C	C	C	C	C	A	A	C	C	C	C	C	C	C	C	M	C	A
solcap_snp_sl_61881	3	60.1936	C	C	C	C	C	C	C	C	C	C	C	C	C	C	C	C	C	C	C	C	C	C	C	C	A	C	C	C	C	C	C	C	C	C	A	A	C	C	C	C	C	C	C	C	C	C	A
solcap_snp_sl_61880	3	60.1943	A	A	A	A	A	A	A	A	A	A	A	A	A	A	A	A	A	A	A	A	A	A	A	A	G	A	A	A	A	A	A	A	A	A	G	G	A	A	A	A	A	A	A	A	A	A	G
solcap_snp_sl_34141	3	60.3311	C	C	C	C	C	M	C	C	C	M	C	C	C	C	C	A	C	C	C	C	C	C	A	M	C	C	A	C	C	C	C	C	C	C	C	C	C	A	C	C	C	C	A	C	C	C	C
solcap_snp_sl_61875	3	60.3411	A	A	A	A	A	A	A	A	A	A	A	A	A	A	A	A	A	A	A	A	A	A	A	A	G	A	A	A	A	A	A	A	A	A	G	G	A	A	A	A	A	A	A	A	A	A	G
solcap_snp_sl_100251	3	60.3933	C	C	C	C	C	C	C	C	C	C	C	C	C	C	C	C	C	C	C	C	C	C	C	C	C	C	C	C	C	C	C	C	C	C	C	C	C	C	C	C	C	C	C	C	C	C	C
solcap_snp_sl_100250	3	60.3936	C	C	C	C	C	C	C	C	C	C	C	C	C	C	C	C	C	C	C	C	C	C	C	C	A	C	C	C	C	C	C	C	C	C	A	A	C	C	C	C	C	C	C	C	C	C	C
solcap_snp_sl_20835	3	60.4197	A	G	A	A	A	A	A	A	A	A	A	A	A	A	A	A	A	A	A	A	G	A	A	A	A	A	A	A	A	A	A	A	G	A	A	A	A	A	A	G	A	A	A	A	A	A	A
solcap_snp_sl_61853	3	60.4585	A	A	A	A	A	A	A	A	A	A	A	A	A	A	A	A	A	A	A	A	A	A	A	A	G	A	A	A	A	A	A	A	A	A	G	G	A	A	A	A	A	A	A	A	R	A	G
solcap_snp_sl_61847	3	60.5162	A	A	A	A	A	A	A	A	A	A	A	A	A	A	A	A	A	A	A	A	A	A	A	A	G	A	A	A	A	A	A	A	A	A	G	G	A	A	A	A	A	A	A	A	R	A	G
solcap_snp_sl_20830	3	60.59	A	M	A	A	A	A	A	A	A	A	A	A	A	A	A	A	A	A	A	A	M	A	A	A	A	A	A	A	A	A	A	A	M	A	A	A	A	A	A	M	A	A	A	A	A	A	A
solcap_snp_sl_61820	3	60.6986	G	G	G	G	G	G	G	G	G	G	G	G	G	G	G	G	G	G	G	G	G	G	G	G	G	G	G	G	G	G	G	G	G	G	G	G	G	G	G	G	G	G	G	G	R	G	A
solcap_snp_sl_100787	3	60.7563	A	A	A	A	A	A	A	A	A	A	A	A	A	A	A	A	A	A	A	A	A	A	A	A	A	A	A	A	A	A	A	A	A	A	A	A	A	A	A	A	A	A	A	A	A	A	A
solcap_snp_sl_9141	3	60.7732	A	A	A	G	A	A	A	G	G	R	A	A	G	R	A	A	A	A	A	G	A	A	A	R	G	A	A	A	A	A	A	A	A	A	G	G	A	A	A	A	A	A	A	A	A	A	G
solcap_snp_sl_9140	3	60.7737	A	A	A	G	A	A	A	G	G	R	A	A	G	R	A	A	A	A	A	G	A	A	A	R	G	A	A	A	A	A	A	A	A	A	G	G	A	A	A	A	A	A	A	A	A	A	G
solcap_snp_sl_9139	3	60.7738	A	A	A	G	A	A	A	G	G	R	A	A	G	R	A	A	A	A	A	G	A	A	A	R	G	A	A	A	A	A	A	A	A	A	G	G	A	A	A	A	A	A	A	A	A	A	G
solcap_snp_sl_9138	3	60.7738	G	G	G	A	G	G	G	A	A	R	G	G	A	R	G	G	G	G	G	A	G	G	G	R	A	G	G	G	G	G	G	G	G	G	A	A	G	G	G	G	G	G	G	G	G	G	A
solcap_snp_sl_9137	3	60.7739	A	A	A	G	A	A	A	G	G	R	A	A	G	R	A	A	A	A	A	G	A	A	A	R	G	A	A	A	A	A	A	A	A	A	G	G	A	A	A	A	A	A	A	A	A	A	G
solcap_snp_sl_9136	3	60.7776	G	G	G	C	G	G	G	C	C	S	G	G	C	S	G	G	G	G	G	C	G	G	G	S	C	G	G	G	G	G	G	G	G	G	C	C	G	G	G	G	G	G	G	G	G	G	C
solcap_snp_sl_9135	3	60.778	A	A	A	G	A	A	A	G	G	R	A	A	G	R	A	A	A	A	A	G	A	A	A	R	G	A	A	A	A	A	A	A	A	A	G	G	A	A	A	A	A	A	A	A	A	A	G
solcap_snp_sl_9134	3	60.7783	G	G	G	A	G	G	G	A	A	R	G	G	A	R	G	G	G	G	G	A	G	G	G	R	A	G	G	G	G	G	G	G	G	G	A	A	G	G	G	G	G	G	G	G	G	G	A
solcap_snp_sl_9133	3	60.7786	G	G	G	A	G	G	G	A	A	R	G	G	A	R	G	G	G	G	G	A	G	G	G	R	A	G	G	G	G	G	G	G	G	G	A	A	G	G	G	G	G	G	G	G	G	G	A
solcap_snp_sl_9132	3	60.7788	G	G	G	A	G	G	G	A	A	R	G	G	A	R	G	G	G	G	G	A	G	G	G	R	A	G	G	G	G	G	G	G	G	G	A	A	G	G	G	G	G	G	G	G	G	G	A
solcap_snp_sl_9131	3	60.7788	G	G	G	A	G	G	G	A	A	R	G	G	A	R	G	G	G	G	G	A	G	G	G	R	A	G	G	G	G	G	G	G	G	G	A	A	G	G	G	G	G	G	G	G	G	G	A
solcap_snp_sl_61803	3	60.779	T	T	T	A	T	T	T	A	A	W	T	T	A	W	T	T	T	T	T	A	T	T	T	W	A	T	T	T	T	T	T	T	T	T	A	A	T	T	T	T	T	T	T	T	T	T	A
solcap_snp_sl_9130	3	60.7875	G	G	G	R	G	G	G	R	R	R	G	G	R	N	G	G	G	G	G	R	G	G	G	R	R	G	G	G	G	G	G	G	G	G	R	R	G	G	G	G	G	G	G	G	G	G	G
solcap_snp_sl_9129	3	60.7875	G	G	G	R	G	G	G	R	R	R	G	G	R	N	G	G	G	G	G	R	G	G	G	R	R	G	G	G	G	G	G	G	G	G	R	R	G	G	G	G	G	G	G	G	G	G	G
SL10494_706_CL009124-0515	3	60.7907	A	A	A	G	A	A	A	G	G	R	A	A	G	R	A	A	A	A	A	G	A	A	A	R	G	A	A	A	A	A	A	A	A	A	G	G	A	A	A	A	A	A	A	A	A	A	A
CL009124-0423	3	60.7908	A	A	A	A	A	A	A	A	A	A	A	A	A	A	A	A	A	A	A	A	A	A	A	A	A	A	A	A	A	A	A	A	A	A	A	A	A	A	A	A	A	A	A	A	A	A	A
solcap_snp_sl_9128	3	60.7955	G	G	G	A	G	G	G	A	A	R	G	G	A	R	G	G	G	G	G	A	G	G	G	R	A	G	G	G	G	G	G	G	G	G	A	A	G	G	G	G	G	G	G	G	G	G	G
solcap_snp_sl_9127	3	60.7959	A	A	A	G	A	A	A	G	G	R	A	A	G	R	A	A	A	A	A	G	A	A	A	R	G	A	A	A	A	A	A	A	A	A	G	G	A	A	A	A	A	A	A	A	A	A	A
solcap_snp_sl_9126	3	60.7963	A	A	A	G	A	A	A	G	G	R	A	A	G	R	A	A	A	A	A	G	A	A	A	R	G	A	A	A	A	A	A	A	A	A	G	G	A	A	A	A	A	A	A	A	A	A	A
solcap_snp_sl_24909	3	60.8025	A	A	A	C	A	A	A	C	C	M	A	A	C	M	A	A	A	A	A	C	A	A	A	M	C	A	A	A	A	A	A	A	A	A	C	C	A	A	A	A	A	A	A	A	A	A	A
solcap_snp_sl_9125	3	60.8027	C	C	C	S	C	C	C	S	S	N	C	C	S	N	C	C	C	C	C	S	C	C	C	S	S	C	C	C	C	C	C	C	C	C	S	S	C	C	C	C	C	C	C	C	C	C	C
solcap_snp_sl_9124	3	60.8028	G	G	G	N	G	G	G	N	R	G	G	G	N	G	G	G	G	G	G	R	G	G	G	G	N	G	G	G	G	G	G	G	G	G	N	N	G	G	G	G	G	G	G	G	G	G	G
solcap_snp_sl_9123	3	60.8037	G	G	G	A	G	G	G	A	A	R	G	G	A	R	G	G	G	G	G	A	G	G	G	R	A	G	G	G	G	G	G	G	G	G	A	A	G	G	G	G	G	G	G	G	G	G	G
solcap_snp_sl_9122	3	60.8038	G	G	G	A	G	G	G	A	A	R	G	G	A	R	G	G	G	G	G	A	G	G	G	R	A	G	G	G	G	G	G	G	G	G	A	A	G	G	G	G	G	G	G	G	G	G	G
solcap_snp_sl_15173	3	60.8069	A	A	A	T	A	A	A	N	T	W	A	A	T	W	A	A	A	A	A	T	A	A	A	W	T	A	A	A	A	A	A	A	A	A	T	T	A	A	A	A	A	A	A	A	A	A	A
solcap_snp_sl_9118	3	60.8076	T	T	T	A	T	T	T	A	A	W	T	T	A	W	T	T	T	T	T	A	T	T	T	W	A	T	T	T	T	T	T	T	T	T	A	A	T	T	T	T	T	T	T	T	T	T	T
solcap_snp_sl_61800	3	60.8172	C	C	C	A	C	C	C	A	A	M	C	C	A	M	C	C	C	C	C	A	C	C	C	M	A	C	C	C	C	C	C	C	C	C	A	A	C	C	C	C	C	C	C	C	C	C	C
solcap_snp_sl_9117	3	60.8177	A	G	A	G	G	R	A	G	G	G	G	A	G	R	A	A	A	G	G	G	G	A	A	R	G	A	A	A	A	G	A	A	G	A	G	G	A	A	A	G	A	A	A	G	G	G	G
solcap_snp_sl_9116	3	60.8179	C	C	C	G	C	C	C	G	G	S	C	C	G	S	C	C	C	C	C	G	C	C	C	S	G	C	C	C	C	C	C	C	C	C	G	G	C	C	C	C	C	C	C	C	C	C	C
solcap_snp_sl_9115	3	60.8184	C	C	C	G	C	C	C	G	G	S	C	C	G	S	C	C	C	C	C	G	C	C	C	S	G	C	C	C	C	C	C	C	C	C	G	G	C	C	C	C	C	C	C	C	C	C	C
solcap_snp_sl_20809	3	60.8501	G	C	G	G	C	C	G	G	G	S	C	C	G	S	C	C	G	C	C	G	C	C	C	S	G	C	C	C	C	C	C	C	C	G	G	G	G	C	C	C	C	G	C	C	C	C	C
solcap_snp_sl_20803	3	60.8594	G	A	G	G	A	A	G	G	G	R	A	A	G	R	A	A	G	A	A	G	A	A	A	R	G	A	A	A	A	A	A	A	A	G	G	G	G	A	A	A	A	G	A	A	A	A	A
solcap_snp_sl_20802	3	60.8602	A	C	A	A	C	C	A	A	A	M	C	C	A	M	C	C	A	C	C	A	C	C	C	M	A	C	C	C	C	C	C	C	C	A	A	A	A	C	C	C	C	A	C	C	C	C	C
solcap_snp_sl_20801	3	60.8625	G	A	G	G	A	A	G	G	G	R	A	A	G	R	A	A	G	A	A	G	A	A	A	R	G	A	A	A	A	A	A	A	A	G	G	G	G	A	A	A	A	G	A	A	A	A	A
solcap_snp_sl_20800	3	60.8871	G	A	G	G	A	A	G	G	G	R	A	A	G	R	A	A	G	A	A	G	A	A	A	R	G	A	A	A	A	A	A	A	A	G	G	G	G	A	A	A	A	G	A	A	A	A	A
solcap_snp_sl_20798	3	60.8927	T	A	T	T	A	A	T	T	T	W	A	A	T	W	A	A	T	A	A	T	A	A	A	W	T	A	A	A	A	A	A	A	A	T	T	T	T	A	A	A	A	T	A	A	A	A	A
solcap_snp_sl_34126	3	60.8934	G	A	G	G	A	A	G	G	G	R	A	A	G	R	A	A	G	A	A	G	A	A	A	R	G	A	A	A	A	A	A	A	A	G	G	G	G	A	A	A	A	G	A	A	A	A	A
solcap_snp_sl_61794	3	60.8935	G	G	G	G	G	G	G	G	G	G	G	G	G	G	G	G	G	G	G	G	G	G	G	G	G	G	G	G	G	G	G	G	G	G	G	G	G	G	G	G	G	G	G	G	G	G	G
solcap_snp_sl_34125	3	60.8937	A	G	A	A	G	G	A	A	A	R	G	G	A	R	G	G	A	G	G	A	G	G	G	R	A	G	G	G	G	G	G	G	G	A	A	A	A	G	G	G	G	A	G	G	G	G	G
solcap_snp_sl_34124	3	60.8998	G	A	G	G	A	A	G	G	G	R	A	A	G	R	A	A	G	A	A	G	A	A	A	R	G	A	A	A	A	A	A	A	A	G	G	G	G	A	A	A	A	G	A	A	A	A	A
solcap_snp_sl_20794	3	60.9317	G	A	G	G	A	A	G	G	G	R	G	A	G	R	A	A	G	A	A	G	A	A	A	R	G	A	A	A	A	A	A	A	A	G	G	G	G	A	A	A	A	G	A	A	A	A	A
solcap_snp_sl_20779	3	60.9528	A	G	A	A	G	G	A	A	A	R	A	G	A	R	G	G	A	G	G	A	G	G	G	R	A	G	G	G	G	G	G	G	G	A	A	A	A	G	G	G	G	A	G	G	G	G	G
solcap_snp_sl_20777	3	60.9584	C	A	C	C	A	A	C	C	C	M	C	A	C	M	A	A	C	A	A	C	A	A	A	M	C	A	A	A	A	A	A	A	A	C	C	C	C	A	A	A	A	C	A	A	A	A	A
solcap_snp_sl_20776	3	60.9644	A	G	A	A	G	G	A	A	A	R	A	G	A	R	G	G	A	G	G	A	G	G	G	R	A	G	G	G	G	G	G	G	G	A	A	A	A	G	G	G	G	A	G	G	R	G	G
solcap_snp_sl_20775	3	60.9645	G	A	G	G	A	A	G	G	G	R	G	A	G	R	A	A	G	A	A	G	A	A	A	R	G	A	A	A	A	A	A	A	A	G	G	G	G	A	A	A	A	G	A	A	R	A	A
solcap_snp_sl_20773	3	60.9709	T	A	T	T	A	A	T	T	T	W	T	A	T	W	A	A	T	A	A	T	A	A	A	W	T	A	A	A	A	A	A	A	A	T	T	T	T	A	A	A	A	T	A	A	A	A	A
solcap_snp_sl_20772	3	60.9712	A	G	A	A	G	G	A	A	A	R	A	G	A	R	G	G	A	G	G	A	G	G	G	R	A	G	G	G	G	G	G	G	G	A	A	A	A	G	G	G	G	A	G	G	G	G	G
solcap_snp_sl_20771	3	60.9716	G	A	G	G	A	A	G	G	G	R	G	A	G	R	A	A	G	A	A	G	A	A	A	R	G	A	A	A	A	A	A	A	A	G	G	G	G	A	A	A	A	G	A	A	R	A	A
solcap_snp_sl_20770	3	60.9717	G	C	G	G	C	C	G	G	G	S	G	C	G	S	C	C	G	C	C	G	C	C	C	S	G	C	C	C	C	C	C	C	C	G	G	G	G	C	C	C	C	G	C	C	C	C	C
CL009269-0219	3	60.9731	A	G	A	A	G	G	A	A	A	R	A	G	A	R	G	G	A	G	G	A	G	G	G	R	A	G	G	G	G	G	G	G	G	A	A	A	A	G	G	G	G	A	G	G	R	G	G
CL009269-0272	3	60.9732	A	A	A	A	A	A	A	A	A	A	A	A	A	A	A	A	A	A	A	A	A	A	A	A	A	A	A	A	A	A	A	A	A	A	A	A	A	A	A	A	A	A	A	A	A	A	A
solcap_snp_sl_20769	3	60.9766	T	A	T	T	A	A	T	T	T	W	T	A	T	W	A	A	T	A	A	T	A	A	A	W	T	A	A	A	A	A	A	A	A	T	T	T	T	A	A	A	A	T	A	A	W	A	A
solcap_snp_sl_20765	3	60.983	A	G	A	A	G	G	A	A	A	R	A	G	A	R	G	G	A	G	G	A	G	G	G	R	A	G	G	G	G	G	G	G	G	A	A	A	A	G	G	G	G	A	G	G	G	G	G
solcap_snp_sl_20764	3	60.9833	G	A	G	G	A	A	G	G	G	R	G	A	G	R	A	A	G	A	A	G	A	A	A	R	G	A	A	A	A	A	A	A	A	G	G	G	G	A	A	A	A	G	A	A	R	A	A
solcap_snp_sl_20763	3	60.9867	A	G	A	A	G	G	A	A	A	R	A	G	A	R	G	G	A	G	G	A	G	G	G	R	A	G	G	G	G	G	G	G	G	A	A	A	A	G	G	G	G	A	G	G	R	G	G
solcap_snp_sl_20762	3	60.987	A	G	A	A	G	G	A	A	A	R	A	G	A	R	G	G	A	G	G	A	G	G	G	R	A	G	G	G	G	G	G	G	G	A	A	A	A	G	G	G	G	A	G	G	R	G	G
solcap_snp_sl_34121	3	61.0041	A	G	A	A	G	G	A	A	A	R	A	G	A	R	G	G	A	G	G	A	G	G	G	R	A	G	G	G	G	G	G	G	G	A	A	A	A	G	G	G	G	A	G	G	R	G	G
solcap_snp_sl_20760	3	61.0051	A	C	A	A	C	C	A	A	A	M	A	C	A	M	C	C	A	C	C	A	C	C	C	M	A	C	C	C	C	C	C	C	C	A	A	A	A	C	C	C	C	A	C	C	M	C	C
solcap_snp_sl_20759	3	61.0096	A	G	A	A	G	G	A	A	A	R	A	G	A	R	G	G	A	G	G	A	G	G	G	R	A	G	G	G	G	G	G	G	G	A	A	A	A	G	G	G	G	A	G	G	R	G	G
solcap_snp_sl_20757	3	61.0305	A	G	A	A	G	G	A	A	A	R	A	G	A	R	G	G	A	G	G	A	G	G	G	R	A	G	G	G	G	G	G	G	G	A	A	A	A	G	G	G	G	A	G	G	R	G	G
solcap_snp_sl_20752	3	61.0317	A	T	A	A	T	T	A	A	A	W	A	T	A	W	T	T	A	T	T	A	T	T	T	W	A	T	T	T	T	T	T	T	T	A	A	A	A	T	T	T	T	A	T	T	W	T	T
solcap_snp_sl_20751	3	61.0489	A	G	A	A	G	G	A	A	A	R	A	G	A	R	G	G	A	G	G	A	G	G	G	R	A	G	G	G	G	G	G	G	G	A	A	A	A	G	G	G	G	A	G	G	R	G	G
solcap_snp_sl_20748	3	61.0586	A	G	A	A	G	G	A	A	A	R	A	G	A	R	G	G	A	G	G	A	G	G	G	R	A	G	G	G	G	G	G	G	G	A	A	A	A	G	G	G	G	A	G	G	R	G	G
solcap_snp_sl_20745	3	61.0607	A	R	A	A	R	R	A	A	A	R	A	R	A	N	R	R	A	R	R	A	R	R	R	R	A	R	R	R	R	R	R	R	R	A	A	A	A	R	R	R	R	A	R	R	R	R	R
solcap_snp_sl_20743	3	61.0613	G	A	G	G	A	A	G	G	G	R	G	A	G	R	A	A	G	A	A	G	A	A	A	R	G	A	A	A	A	A	A	A	A	G	G	G	G	A	A	A	A	G	A	A	R	A	A
solcap_snp_sl_20737	3	61.0725	G	A	G	G	A	A	G	G	G	R	G	A	G	R	A	A	G	A	A	G	A	A	A	R	G	A	A	A	A	A	A	A	A	G	G	G	G	A	A	A	A	G	A	A	A	A	A
solcap_snp_sl_20736	3	61.075	C	A	C	C	A	A	C	C	C	M	C	A	C	M	A	A	C	A	A	C	A	A	A	M	C	A	A	A	A	A	A	A	A	C	C	C	C	A	A	A	A	C	A	A	A	A	A
solcap_snp_sl_20731	3	61.0812	A	G	A	A	G	G	A	A	A	R	A	G	A	R	G	G	A	G	G	A	G	G	G	R	A	G	G	G	G	G	G	G	G	A	A	A	A	G	G	G	G	A	G	G	G	G	G
solcap_snp_sl_20730	3	61.0953	G	A	G	G	A	A	G	G	G	R	G	A	G	R	A	A	G	A	A	G	A	A	A	R	G	A	A	A	A	A	A	A	A	G	G	G	G	A	A	A	A	G	A	A	A	A	A
solcap_snp_sl_34116	3	61.0967	A	G	A	A	G	G	A	A	A	R	A	G	A	R	G	G	A	G	G	A	G	G	G	R	A	G	G	G	G	G	G	G	G	A	A	A	A	G	G	G	G	A	G	G	G	G	G
solcap_snp_sl_34115	3	61.1013	G	C	G	G	C	C	G	G	G	S	G	C	G	S	C	C	G	C	C	G	C	C	C	S	G	C	C	C	C	C	C	C	C	G	G	G	G	C	C	C	C	G	C	C	C	C	C
solcap_snp_sl_61769	3	61.1321	G	G	G	G	G	G	G	G	G	G	G	G	G	G	G	G	G	G	G	G	G	G	G	G	G	G	G	G	G	G	G	G	G	G	G	G	G	G	G	G	G	G	G	G	G	G	G
solcap_snp_sl_34114	3	61.1325	A	G	A	A	G	G	A	A	A	R	A	G	A	R	G	G	A	G	G	A	G	G	G	R	A	G	G	G	G	G	G	G	G	A	A	A	A	G	G	G	G	A	G	G	G	G	G
solcap_snp_sl_20724	3	61.1335	G	A	G	G	A	A	G	G	G	R	G	A	G	R	A	A	G	A	A	G	A	A	A	R	G	A	A	A	A	A	A	A	A	G	G	G	G	A	A	A	A	G	A	A	R	A	A
solcap_snp_sl_20723	3	61.135	C	G	C	C	G	G	C	C	C	S	C	G	C	S	G	G	C	G	G	C	G	G	G	S	C	G	G	G	G	G	G	G	G	C	C	C	C	G	G	G	G	C	G	G	S	G	G
[truncated: 5,592 more rows]
[truncated: 13 more columns]
