# Supplementary material for: An integrated genomic and biochemical approach to investigate the potentiality of heirloom tomatoes: Breeding resources for food quality and sustainable agriculture
Source: Front Plant Sci. 2023 Jan 4;13:1031776. doi: 10.3389/fpls.2022.1031776 (PMC9846345; doi:10.3389/fpls.2022.1031776)
Supplement: Supplementary file 6 [file Table_1.xlsx]

## Sheet: Table S1
Supplementary Table 1: Details of the 60 heirlooms analyzed in the present study
Genotype	Code	Tipology	Provenance	Fruit colour
Ailsa Craig	AC	Globe	USA	Red
Austin's Red Pear	AR	Plum	Bolivia	Red
Beefsteak	BF	Beefsteak	USA	Red
Belmonte calabro	BM	Oxheart	ITA	Red
Big Pear	BP	Oxheart	USA	Red
Black cherry	BY	Cherry	USA	Red/purple
Black truffle	BT	Cherry	USA	Red/purple
Black tula	BL	Beefsteak	USA	Red/purple
Blue P20	BE	Globe	USA	Red/purple
Bottle red pear	BR	Plum	USA	Red
Brione black	BB	Globe	USA	Red/purple
Canestrino	CA	Beefsteak	ITA	Red
Caro Rich	CR	Globe	USA	Orange
Cento Scocche	CS	Plum	ITA	Red
Chulu Mani	CM	Plum	Bolivia	Orange
Corbarino	CO	Plum	ITA	Red
Costoluto Fiorentino	CF	Beefsteak	ITA	Red
Costoluto genovese	CG	Beefsteak	ITA	Red
Cuor di bue rosso	CB	Oxheart	ITA	Red
Fiaschello	FL	Plum	ITA	Red
Fiascone	FS	Plum	ITA	Red
Flat cherry	FC	Cherry	Bolivia	Red
Frassino locale	FN	Cherry	ITA	Red
Geneva	GE	Globe	USA	Red
Giallo a grappoli	GG	Cherry	ITA	Yellow
Gigante RR	GR	Beefsteak	Brazil	Red
Giallo pro	GP	Cherry	ITA	Yellow
Gold cherry	GC	Cherry	USA	Yellow
Itallong	IT	Plum	ITA	Red
Kiros	KI	Cherry	ITA	Red
Marmande	MA	Beefsteak	France	Red
Mei fan orange	MF	Globe	China	Yellow
Mezzo Fiasco	MS	Plum	ITA	Red
Moneymaker	MM	Globe	USA	Red
Nero Pro	NP	Cherry	ITA	Red/purple
Nocera	NO	Plum	ITA	Red
Orange Pear	OP	Plum	Bolivia	Yellow
Ovale	OV	Plum	ITA	Red
Pantano	PN	Beefsteak	ITA	Red
Pera Abbruzzese	PA	Beefsteak	ITA	Red
Piennolo	PI	Cherry	ITA	Red
Pizzuto	PZ	Plum	ITA	Red
Pomodoro del Vesuvio	PV	Cherry	ITA	Red
Pomodoro di Sorrento	PS	Beefsteak	ITA	Red
Pomodoro scatolone	PT	Plum	ITA	Red
Principe borghese	PB	Cherry	ITA	Red
Regina chiaro	RC	Cherry	ITA	Yellow
Rio Grande	RG	Plum	USA	Red
Roma long	RL	Plum	ITA	Red
Rutgers	RT	Globe	USA	Red
San Marzano	SM	Plum	ITA	Red
San Marzano lungo	SL	Plum	ITA	Red
Small red	SR	Cherry	USA	Red
SMEC	SC	Plum	ITA	Red
Snow white	SW	Beefsteak	USA	Yellow
Tondino nocerese	TN	Cherry	ITA	Red
Vesuviano	VE	Cherry	ITA	Red
Yellow cherry	YC	Plum	China	Yellow
Yellow ovate	YO	Plum	Bolivia	Yellow
Yellow round	YR	Plum	Bolivia	Yellow
