# Supplementary material for: An integrated genomic and biochemical approach to investigate the potentiality of heirloom tomatoes: Breeding resources for food quality and sustainable agriculture
Source: Front Plant Sci. 2023 Jan 4;13:1031776. doi: 10.3389/fpls.2022.1031776 (PMC9846345; doi:10.3389/fpls.2022.1031776)
Supplement: Supplementary file 7 [file Table_2.xlsx]

## Sheet: Table S2
Supplementary Table 2: Mean values and standard deviation for traits scored for each accession during the two grown seasons. For each trait, means with different letters are significantly different (p = 0.05) according to Tukey's.
				Year 1												Year 2
Accession	Code	Color at maturity	Tipology	FW	SSC	pH	AC	AsA	βcarotene	TransLyc	CisLyc	CisLyc9	CisLyc13	CisLyc15		FW	SSC	pH	AC	AsA	βcarotene	TransLyc	CisLyc	CisLyc9	CisLyc13	CisLyc15
Ailsa Craig	AC	Red	Globe	40.64 ± 3.28 o-s	7.33 ± 0.12 f-q	4.54 ± 0.09 d-l	0.52 ± 0.01 e-r	45.03 ± 4.40 bc	6.16 ± 0.23 b	97.86 ± 39.94 b-i	2.15 ± 0.58 k-r	0.70 ± 0.03 n-s	1.40 ± 0.51 n-s	0.05 ± 0.05 n-q		43.49 ± 3.51 o-s	6.73 ± 0.37 c-m	4.50 ± 0.04 b-f	0.48 ± 0.04 f-o	28.45 ± 0.63 d-p	9.61 ± 1.10 b	75.45 ± 7.90 i-r-t	1.82 ± 0.32 m-t	0.94 ± 0.17 m-w	0.87 ± 0.16 h-p	0.01 ± 0.01 op
Austin's Red Pear	AR	Red	Plum	15.38 ± 1.24 tu	6.85 ± 0.27 j-t	4.49 ± 0.09 f-n	0.43 ± 0.02 k-v	27.21 ± 2.41 l-u	3.40 ± 0.91 b-h	57.52 ± 5.42 f-q	1.51 ± 0.16 n-r	0.28 ± 0.17 p-s	1.23 ± 0.20 o-s	0.00 ± 0.00 q		16.46 ± 1.33 tu	6.37 ± 0.69 e-p	4.45 ± 0.05 c-i	0.42 ± 0.07 i-r	31.84 ± 1.27 a-m	4.00 ± 0.20 c-g	224.80 ± 60.27 ab	4.59 ± 0.45 d-l	0.47 ± 0.14 r-w	4.05 ± 0.48 a	0.07 ± 0.02 k-p
Beefsteak	BF	Red	Beefsteak	201.61 ± 16.27 d	7.18 ± 0.54 g-q	4.25 ± 0.03 q-u	0.60 ± 0.09 d-i	41.49 ± 6.27 b-d	1.38 ± 0.47 d-h	77.56 ± 28.17 c-o	6.93 ± 2.34 b-f	3.29 ± 1.20 a-c	3.42 ± 1.08 c-h	0.23 ± 0.09 d-m		215.72 ± 17.40 d	5.30 ± 0.62 n-q	4.26 ± 0.12 g-l	0.47 ± 0.03 g-p	27.07 ± 1.32 h-p	1.48 ± 0.14 h-n	163.34 ± 40.70 a-i	5.28 ± 2.63 b-j	3.19 ± 1.52 c-h	1.94 ± 1.11 c-l	0.16 ± 0.02 e-m
Belmonte calabro	BM	Red	Oxheart	331.74 ± 26.76 a	6.58 ± 0.61 n-v	4.71 ± 0.07 c-e	0.35 ± 0.02 t-v	15.16 ± 2.60 w	2.67 ± 0.97 c-h	117.25 ± 55.54 a-c	7.26 ± 2.75 a-d	2.52 ± 1.25 b-g	4.37 ± 1.43 bc	0.36 ± 0.13 cd		354.96 ± 28.64 a	5.94 ± 0.41 i-q	4.41 ± 0.09 c-j	0.50 ± 0.11 d-k	20.45 ± 1.98 p	1.68 ± 0.16 g-n	157.98 ± 68.53 a-j	6.02 ± 1.25 b-f	3.70 ± 0.66 a-d	2.24 ± 0.58 b-g	0.09 ± 0.02 h-p
Big Pear	BP	Red	Oxheart	83.06 ± 6.70 h-k	5.81 ± 0.56 t-v	4.49 ± 0.18 f-n	0.39 ± 0.03 n-v	22.80 ± 2.29 r-v	1.98 ± 0.16 c-h	131.00 ± 16.44 ab	7.33 ± 1.09 a-c	2.76 ± 0.51 a-f	4.13 ± 0.60 b-d	0.44 ± 0.03 bc		88.87 ± 7.17 h-k	5.31 ± 0.30 n-q	4.46 ± 0.11 c-i	0.35 ± 0.05 p-t	27.88 ± 10.64 f-p	2.66 ± 0.31 f-l	198.78 ± 76.14 a-f	4.68 ± 1.25 d-k	2.93 ± 1.00 c-k	1.62 ± 0.29 d-n	0.13 ± 0.01 e-o
Black cherry	BY	Red/purple	Cherry	21.30 ± 1.72 s-u	8.40 ± 0.45 b-f	4.38 ± 0.07 k-t	0.64 ± 0.08 c-f	30.98 ± 2.47 h-p	1.75 ± 0.33 c-h	41.66 ± 1.53 m-t	2.98 ± 0.20 h-q	0.70 ± 0.13 n-s	2.07 ± 0.15 g-q	0.21 ± 0.02 d-n		22.79 ± 1.84 s-u	9.08 ± 0.13 ab	4.37 ± 0.03 c-k	0.62 ± 0.01 a-d	29.31 ± 6.92 c-o	2.71 ± 0.72 f-l	57.57 ± 3.55 k-t	1.91 ± 0.37 m-t	0.93 ± 0.29 m-w	0.89 ± 0.08 g-p	0.08 ± 0.01 i-p
Black truffle	BT	Red/purple	Cherry	14.60 ± 1.18 tu	9.02 ± 0.28 a-c	4.49 ± 0.05 f-n	0.55 ± 0.02 d-m	29.96 ± 1.87 h-r	1.79 ± 0.20 c-h	52.59 ± 19.37 h-r	2.72 ± 1.08 i-r	0.85 ± 0.34 k-s	1.74 ± 0.70 i-r	0.13 ± 0.05 i-q		15.62 ± 1.26 tu	6.74 ± 0.48 c-l	4.31 ± 0.01 e-l	0.49 ± 0.03 e-m	34.71 ± 3.64 a-i	3.25 ± 0.29 d-j	131.20 ± 16.19 d-n	4.11 ± 0.39 e-m	2.49 ± 0.27 c-l	1.46 ± 0.15 e-o	0.16 ± 0.02 d-l
Black tula	BL	Red/purple	Beefsteak	144.93 ± 11.69 e	9.81 ± 0.51 a	4.52 ± 0.13 e-l	0.46 ± 0.02 h-u	30.75 ± 3.28 h-q	1.13 ± 0.14 d-h	45.07 ± 12.41 k-t	2.93 ± 0.93 h-r	0.92 ± 0.36 j-s	1.85 ± 0.50 h-q	0.15 ± 0.07 g-q		155.08 ± 12.51 e	5.92 ± 0.29 i-q	4.27 ± 0.05 f-l	0.48 ± 0.01 f-n	29.67 ± 0.96 c-o	1.02 ± 0.19 j-n	114.16 ± 25.85 f-p	2.89 ± 0.48 i-s	1.98 ± 0.33 g-q	0.80 ± 0.20 h-p	0.10 ± 0.03 g-p
Blue P20	BE	Red/purple	Globe	24.10 ± 1.95 r-u	8.23 ± 0.25 b-g	4.46 ± 0.04 g-o	0.63 ± 0.03 d-f	32.10 ± 2.65 f-o	2.45 ± 0.40 c-h	60.11 ± 26.33 f-q	2.51 ± 1.24 j-r	0.78 ± 0.32 m-s	1.63 ± 0.90 k-s	0.10 ± 0.04 k-q		25.79 ± 2.08 r-u	7.57 ± 1.23 c-g	4.35 ± 0.06 d-k	0.49 ± 0.06 e-l	27.47 ± 0.75 g-p	5.47 ± 0.61 cd	148.24 ± 6.86 b-j	5.34 ± 0.65 b-i	2.99 ± 0.59 c-j	2.12 ± 0.10 b-i	0.23 ± 0.04 c-e
Bottle red pear	BR	Red	Plum	6.78 ± 0.54 u	8.19 ± 0.46 b-h	4.41 ± 0.07 j-s	0.37 ± 0.03 r-v	29.64 ± 5.88 j-r	3.71 ± 0.88 b-f	69.66 ± 7.10 c-p	2.06 ± 0.16 k-r	1.30 ± 0.24 g-r	0.70 ± 0.07 q-s	0.06 ± 0.06 m-q		7.25 ± 0.59 u	6.60 ± 0.16 d-o	4.29 ± 0.08 e-l	0.47 ± 0.02 g-p	31.20 ± 6.18 b-n	1.44 ± 0.41 h-n	26.70 ± 13.22 p-t	0.66 ± 0.25 st	0.37 ± 0.12 t-w	0.28 ± 0.15 n-p	0.01 ± 0.00 op
Brione black	BB	Red/purple	Globe	77.56 ± 6.26 i-k	7.87 ± 0.60 d-k	4.83 ± 0.08 bc	0.39 ± 0.05 n-v	29.26 ± 0.70 k-s	2.69 ± 0.61 c-h	67.48 ± 14.53 d-p	4.79 ± 1.59 c-k	1.39 ± 0.71 g-q	3.13 ± 0.87 c-l	0.27 ± 0.09 d-j		82.98 ± 6.70 i-l	6.31 ± 0.51 f-q	4.44 ± 0.12 c-i	0.40 ± 0.03 j-s	31.77 ± 8.49 a-m	0.98 ± 0.15 j-n	55.20 ± 59.66 k-t	0.82 ± 0.27 r-t	0.57 ± 0.36 q-w	0.24 ± 0.15 op	0.02 ± 0.03 n-p
Canestrino	CA	Red	Beefsteak	230.12 ± 18.56 c	7.41 ± 0.59 f-p	4.92 ± 0.12 ab	0.31 ± 0.06 uv	30.93 ± 2.24 h-p	0.48 ± 0.07 f-h	92.77 ± 40.93 b-k	4.52 ± 1.94 c-m	2.54 ± 1.19 b-g	1.90 ± 0.96 h-q	0.08 ± 0.04 k-q		246.23 ± 19.86 c	6.67 ± 1.10 c-n	4.85 ± 0.46 a	0.23 ± 0.09 t	27.63 ± 1.90 f-p	0.99 ± 0.23 j-n	213.05 ± 32.09 a-e	7.02 ± 2.84 a-d	4.77 ± 1.97 a	2.08 ± 0.89 b-j	0.17 ± 0.08 d-k
Caro Rich	CR	Orange	Globe	122.54 ± 9.88 e-g	7.75 ± 0.27 d-l	4.59 ± 0.08 d-j	0.42 ± 0.02 k-v	34.94 ± 2.43 d-k	18.59 ± 9.76 a	3.05 ± 0.60 st	1.16 ± 0.04 o-r	0.38 ± 0.03 o-s	0.77 ± 0.02 q-s	0.00 ± 0.01 q		131.12 ± 10.58 e-g	5.92 ± 0.30 i-q	4.45 ± 0.07 c-i	0.44 ± 0.03 h-q	31.37 ± 4.17 b-n	32.29 ± 5.87 a	16.86 ± 1.56 q-t	1.18 ± 0.10 p-t	0.50 ± 0.06 r-w	0.68 ± 0.07 l-p	0.00 ± 0.00 p
Cento Scocche	CS	Red	Plum	32.66 ± 2.63 p-t	5.59 ± 0.15 v	4.43 ± 0.05 h-r	0.40 ± 0.05 m-v	31.44 ± 2.89 g-p	1.33 ± 0.48 d-h	51.25 ± 8.95 i-s	2.38 ± 0.13 j-r	0.82 ± 0.08 l-s	1.43 ± 0.18 m-s	0.12 ± 0.02 i-q		34.94 ± 2.82 p-t	5.56 ± 0.16 k-q	4.44 ± 0.06 c-i	0.41 ± 0.05 i-r	36.90 ± 2.95 a-d	1.97 ± 0.23 f-n	36.47 ± 6.29 o-t	1.07 ± 0.07 q-t	0.49 ± 0.02 r-w	0.48 ± 0.06 m-p	0.11 ± 0.01 e-p
Chulu Mani	CM	Orange	Plum	23.19 ± 1.87 r-u	8.37 ± 0.28 b-f	4.17 ± 0.12 u	0.84 ± 0.05 ab	34.18 ± 4.18 d-m	0.48 ± 0.07 f-h	1.45 ± 0.28 t	0.00 ± 0.00 r	0.00 ± 0.00 s	0.00 ± 0.00 s	0.00 ± 0.00 q		24.82 ± 2.00 r-u	7.69 ± 1.17 c-f	4.30 ± 0.02 e-l	0.68 ± 0.04 a	35.40 ± 4.39 a-i	0.73 ± 0.05 k-n	4.54 ± 3.91 r-t	0.03 ± 0.03 t	0.00 ± 0.00 w	0.03 ± 0.03 p	0.00 ± 0.00 p
Corbarino	CO	Red	Plum	28.06 ± 5.11 q-u	7.35 ± 0.40 f-q	4.58 ± 0.11 d-j	0.46 ± 0.03 h-u	34.31 ± 2.93 d-m	2.23 ± 0.58 c-h	74.28 ± 15.66 c-o	4.06 ± 1.32 f-o	1.73 ± 1.16 e-n	2.18 ± 0.33 f-q	0.15 ± 0.04 g-q		30.02 ± 5.47 q-u	6.62 ± 0.59 d-o	4.49 ± 0.04 b-g	0.41 ± 0.04 i-r	34.56 ± 1.84 a-j	2.73 ± 1.64 e-l	137.57 ± 93.31 b-l	3.34 ± 2.16 g-q	1.54 ± 0.76 k-u	1.59 ± 1.22 d-n	0.20 ± 0.21 c-i
Costoluto Fiorentino	CF	Red	Beefsteak	139.85 ± 11.28 ef	6.46 ± 0.27 p-v	4.42 ± 0.12 i-s	0.54 ± 0.07 e-n	30.17 ± 2.72 h-r	3.26 ± 1.69 b-h	113.36 ± 33.46 a-e	7.02 ± 2.17 a-e	3.49 ± 1.22 ab	3.34 ± 0.94 c-j	0.20 ± 0.07 d-o		149.64 ± 12.07 ef	5.34 ± 0.16 m-q	4.50 ± 0.06 b-g	0.45 ± 0.02 h-q	24.90 ± 1.07 l-p	1.24 ± 0.12 h-n	94.51 ± 28.95 h-r	2.97 ± 0.53 i-s	2.15 ± 0.41 e-o	0.77 ± 0.20 i-p	0.05 ± 0.03 k-p
Costoluto genovese	CG	Red	Beefsteak	333.65 ± 26.92 a	7.50 ± 0.05 e-p	4.58 ± 0.05 d-k	0.50 ± 0.02 e-s	25.37 ± 3.56 o-v	1.09 ± 0.67 d-h	29.72 ± 2.63 o-t	2.60 ± 0.67 j-r	1.00 ± 0.39 i-s	1.50 ± 0.28 l-s	0.10 ± 0.04 k-q		357.00 ± 28.80 a	5.32 ± 1.20 n-q	4.16 ± 0.08 kl	0.40 ± 0.06 j-s	32.33 ± 2.11 a-m	1.23 ± 0.56 h-n	161.75 ± 47.33 a-j	4.82 ± 2.58 c-j	2.86 ± 1.62 c-k	1.80 ± 0.97 d-m	0.17 ± 0.02 d-k
Cuor di bue rosso	CB	Red	Oxheart	178.89 ± 14.43 d	7.99 ± 0.15 c-i	4.73 ± 0.05 b-d	0.43 ± 0.06 k-v	24.11 ± 0.98 p-v	3.54 ± 0.64 b-fg	98.49 ± 8.26 a-i	6.92 ± 1.05 b-f	2.81 ± 0.39 a-e	3.78 ± 0.76 b-f	0.33 ± 0.10 c-f		191.42 ± 15.44 d	5.71 ± 0.20 j-q	4.31 ± 0.08 e-k	0.50 ± 0.05 d-k	21.74 ± 0.36 op	1.38 ± 0.08 h-n	93.32 ± 46.01 h-s	3.08 ± 1.08 i-s	1.81 ± 0.85 h-s	1.13 ± 0.26 f-p	0.15 ± 0.03 e-n
Fiaschello	FL	Red	Plum	45.97 ± 3.71 n-r	5.64 ± 0.47 v	4.43 ± 0.04 h-r	0.52 ± 0.05 e-q	30.52 ± 3.64 h-q	5.05 ± 0.42 bc	93.61 ± 25.38 b-k	7.01 ± 2.52 a-e	2.78 ± 1.04 a-f	4.10 ± 1.42 b-d	0.13 ± 0.07 i-q		49.19 ± 3.97 n-r	5.63 ± 0.47 j-q	4.39 ± 0.12 c-k	0.37 ± 0.05 m-s	24.93 ± 2.67 l-p	5.03 ± 1.66 c-e	190.74 ± 27.22 a-g	3.70 ± 0.50 f-o	1.62 ± 0.23 j-u	2.05 ± 0.39 b-k	0.03 ± 0.01 m-p
Fiascone	FS	Red	Plum	89.45 ± 7.22 h-i	6.02 ± 0.36 r-v	4.70 ± 0.06 c-e	0.39 ± 0.05 n-v	31.47 ± 1.78 g-p	0.18 ± 0.12 gh	42.97 ± 30.36 l-t	2.34 ± 1.72 j-r	1.08 ± 0.81 h-s	1.16 ± 0.87 o-s	0.11 ± 0.04 j-q		95.71 ± 7.72 h-j	5.03 ± 0.59 pq	4.35 ± 0.07 d-k	0.38 ± 0.05 k-s	33.18 ± 2.58 a-l	1.16 ± 0.76 i-n	39.70 ± 4.50 o-t	1.69 ± 0.19 m-t	0.93 ± 0.08 m-w	0.66 ± 0.13 l-p	0.10 ± 0.01 g-p
Flat cherry	FC	Red	Cherry	15.38 ± 1.24 tu	7.56 ± 0.22 e-o	4.20 ± 0.15 tu	0.79 ± 0.04 a-c	35.67 ± 2.39 d-k	4.03 ± 1.32 bc-e	135.21 ± 44.96 ab	9.33 ± 3.17 ab	2.32 ± 0.97 b-h	6.31 ± 1.99 a	0.70 ± 0.22 a		16.46 ± 1.33 tu	6.60 ± 0.35 d-o	4.34 ± 0.15 d-k	0.67 ± 0.06 ab	33.41 ± 4.95 a-l	2.05 ± 0.45 f-n	71.54 ± 22.99 j-t	1.67 ± 0.34 m-t	0.89 ± 0.17 o-w	0.71 ± 0.19 k-p	0.08 ± 0.01 k-p
Frassino locale	FN	Red	Cherry	27.50 ± 2.74 q-u	7.17 ± 0.19 g-q	4.60 ± 0.04 d-j	0.43 ± 0.10 k-v	31.42 ± 2.21 g-p	1.39 ± 0.61 d-h	93.52 ± 3.27 b-k	5.16 ± 1.00 c-j	1.74 ± 0.52 e-n	3.08 ± 0.36 c-m	0.34 ± 0.12 c-e		29.43 ± 2.93 q-u	5.40 ± 0.16 l-q	4.33 ± 0.09 d-k	0.45 ± 0.05 h-q	29.57 ± 1.34 c-o	1.77 ± 0.25 g-n	122.98 ± 87.51 e-o	2.90 ± 1.36 i-s	1.65 ± 0.74 j-u	1.15 ± 0.64 f-p	0.10 ± 0.04 f-p
Geneva	GE	Red	Globe	105.18 ± 8.49 gh	5.71 ± 0.18 uv	4.26 ± 0.10 p-u	0.59 ± 0.03 d-j	21.47 ± 0.80 t-w	3.29 ± 0.40 b-h	64.61 ± 4.01 e-q	4.18 ± 0.43 e-n	1.14 ± 0.10 h-s	2.80 ± 0.38 c-o	0.24 ± 0.03 d-k		112.55 ± 9.08 gh	5.76 ± 0.37 i-q	4.31 ± 0.07 e-l	0.51 ± 0.04 d-j	26.03 ± 1.97 j-p	3.40 ± 0.72 d-i	150.68 ± 28.52 b-j	4.09 ± 1.02 f-m	2.32 ± 0.28 d-n	1.61 ± 0.73 d-n	0.17 ± 0.03 d-k
Giallo a grappoli	GG	Yellow	Cherry	11.05 ± 0.89 tu	7.79 ± 0.91 d-l	4.53 ± 0.06 d-l	0.47 ± 0.01 g-t	24.63 ± 2.44 p-v	0.61 ± 0.17 e-h	0.46 ± 0.10 t	0.00 ± 0.00 r	0.00 ± 0.00 s	0.00 ± 0.00 s	0.00 ± 0.00 q		11.83 ± 0.95 tu	6.61 ± 0.31 d-o	4.35 ± 0.03 d-k	0.39 ± 0.03 k-s	28.75 ± 1.07 d-p	0.25 ± 0.06 mn	0.31 ± 0.07 t	0.00 ± 0.00 t	0.00 ± 0.00 w	0.00 ± 0.00 p	0.00 ± 0.00 p
Giallo pro	GP	Yellow	Cherry	25.02 ± 2.02 r-u	7.79 ± 0.14 d-l	4.24 ± 0.09 r-u	0.70 ± 0.05 b-d	28.65 ± 2.36 k-t	0.34 ± 0.21 f-h	1.99 ± 0.81 t	0.18 ± 0.07 qr	0.03 ± 0.01 rs	0.13 ± 0.06 rs	0.02 ± 0.01 pq		26.78 ± 2.16 r-u	7.74 ± 0.59 b-e	4.45 ± 0.08 c-i	0.58 ± 0.07 a-g	34.36 ± 2.19 a-k	0.50 ± 0.22 l-n	0.97 ± 0.38 t	0.00 ± 0.00 t	0.00 ± 0.00 w	0.00 ± 0.00 p	0.00 ± 0.00 p
Gigante RR	GR	Red	Beefsteak	53.71 ± 4.34 m-p	6.78 ± 0.37 l-u	4.45 ± 0.04 g-p	0.52 ± 0.05 e-r	32.06 ± 2.30 f-o	1.80 ± 0.15 c-h	46.86 ± 1.32 j-t	3.05 ± 0.10 h-q	1.62 ± 0.03 e-o	1.36 ± 0.08 n-s	0.07 ± 0.01 m-q		57.48 ± 4.63 m-p	5.24 ± 0.35 o-q	4.45 ± 0.08 c-i	0.43 ± 0.07 i-r	29.25 ± 3.98 c-o	1.60 ± 0.07 h-n	118.01 ± 16.80 f-o	3.95 ± 0.62 f-m	2.56 ± 0.39 c-l	1.26 ± 0.21 f-p	0.14 ± 0.03 e-n
Gold cherry	GC	Yellow	Cherry	12.30 ± 0.99 tu	6.82 ± 0.73 k-t	4.31 ± 0.06 m-u	0.62 ± 0.04 d-g	18.76 ± 2.94 vw	1.26 ± 0.41 d-h	4.32 ± 0.86 r-t	0.14 ± 0.01 qr	0.00 ± 0.00 s	0.14 ± 0.01 rs	0.00 ± 0.00 q		13.16 ± 1.06 tu	7.11 ± 0.35 c-i	4.31 ± 0.07 e-k	0.61 ± 0.12 a-e	28.30 ± 6.75 e-p	3.41 ± 0.32 d-i	24.04 ± 10.02 p-t	0.77 ± 0.62 r-t	0.39 ± 0.18 s-w	0.28 ± 0.43 n-p	0.10 ± 0.02 g-p
Itallong	IT	Red	Plum	140.03 ± 11.30 ef	7.70 ± 0.88 e-m	4.58 ± 0.08 d-k	0.44 ± 0.03 k-v	23.41 ± 2.03 q-v	1.53 ± 0.29 d-h	74.08 ± 4.60 c-o	5.12 ± 0.85 c-j	1.92 ± 0.46 d-n	3.00 ± 0.41 c-n	0.20 ± 0.02 d-o		149.83 ± 12.09 ef	8.03 ± 0.44 a-c	4.47 ± 0.04 b-h	0.43 ± 0.04 h-r	37.81 ± 4.02 a-c	3.53 ± 0.89 d-h	106.88 ± 56.54 g-q	5.00 ± 2.05 b-j	2.10 ± 0.35 f-p	2.73 ± 1.98 a-e	0.17 ± 0.10 d-k
Kiros	KI	Red	Cherry	70.99 ± 5.73 i-m	7.33 ± 0.22 f-q	4.53 ± 0.11 d-l	0.39 ± 0.03 n-v	15.28 ± 0.89 w	2.45 ± 0.25 c-h	91.11 ± 10.04 b-l	6.00 ± 0.68 c-f	2.06 ± 0.17 c-m	3.66 ± 0.52 c-g	0.28 ± 0.05 c-i		75.96 ± 6.13 i-m	5.97 ± 0.52 h-q	4.36 ± 0.12 d-k	0.45 ± 0.06 h-q	23.13 ± 2.48 n-p	1.93 ± 0.38 f-n	97.51 ± 26.15 h-q	4.68 ± 0.37 d-k	1.33 ± 0.15 l-w	3.24 ± 0.30 a-c	0.11 ± 0.04 e-p
Marmande	MA	Red	Beefsteak	137.01 ± 11.05 ef	6.32 ± 0.63 q-v	4.29 ± 0.10 n-u	0.57 ± 0.05 d-k	30.14 ± 3.27 h-r	4.08 ± 1.55 b-d	116.48 ± 25.28 a-d	9.94 ± 1.82 a	3.92 ± 0.73 a	5.43 ± 1.02 ab	0.60 ± 0.11 ab		146.60 ± 11.83 ef	5.32 ± 0.77 n-q	4.35 ± 0.10 d-k	0.40 ± 0.08 j-s	30.56 ± 6.54 b-n	2.94 ± 0.27 e-k	139.12 ± 39.61 b-l	4.94 ± 1.26 b-j	3.46 ± 0.77 a-f	1.34 ± 0.48 f-p	0.14 ± 0.04 e-n
Mei fan orange	MF	Yellow	Globe	49.87 ± 4.03 m-q	7.80 ± 0.38 d-l	4.42 ± 0.08 j-s	0.64 ± 0.04 c-f	35.64 ± 4.40 d-k	0.68 ± 0.14 d-h	1.10 ± 0.37 t	0.00 ± 0.00 r	0.00 ± 0.00 s	0.00 ± 0.00 s	0.00 ± 0.00 q		53.36 ± 4.31 m-q	6.43 ± 0.19 e-o	4.41 ± 0.03 c-j	0.55 ± 0.04 c-h	35.55 ± 1.19 a-h	0.89 ± 0.39 k-n	0.78 ± 0.17 t	0.00 ± 0.00 t	0.00 ± 0.00 w	0.00 ± 0.00 p	0.00 ± 0.00 p
Mezzo Fiasco	MS	Red	Plum	89.98 ± 7.26 hi	6.79 ± 0.29 l-u	4.68 ± 0.09 c-f	0.39 ± 0.06 n-v	19.13 ± 2.44 vw	0.82 ± 0.39 d-h	71.55 ± 21.06 c-o	3.17 ± 1.22 g-p	0.72 ± 0.34 n-s	2.31 ± 0.82 e-q	0.14 ± 0.07 h-q		96.28 ± 7.77 hi	5.34 ± 0.11 m-q	4.41 ± 0.07 c-j	0.37 ± 0.05 l-s	27.84 ± 1.38 f-p	1.83 ± 0.81 f-n	96.94 ± 93.49 h-q	1.89 ± 1.01 m-t	0.67 ± 0.12 q-w	1.08 ± 0.83 f-p	0.14 ± 0.07 e-n
Moneymaker	MM	Red	Globe	57.77 ± 4.66 l-o	6.63 ± 0.31 m-v	4.31 ± 0.05 m-u	0.50 ± 0.09 e-r	28.54 ± 1.89 k-t	1.19 ± 0.38 d-h	58.46 ± 18.43 f-q	2.34 ± 0.98 j-r	1.54 ± 0.50 e-p	0.80 ± 0.49 q-s	0.00 ± 0.00 q		61.81 ± 4.99 l-o	5.34 ± 0.50 m-q	4.32 ± 0.04 e-k	0.35 ± 0.04 p-t	28.26 ± 2.46 e-p	0.91 ± 0.03 k-n	131.78 ± 37.01 d-n	2.87 ± 0.94 j-s	2.15 ± 0.71 e-o	0.68 ± 0.21 l-p	0.04 ± 0.04 l-p
Nero Pro	NP	Red/purple	Cherry	14.59 ± 1.17 tu	8.82 ± 0.57 a-d	4.41 ± 0.12 j-s	0.63 ± 0.08 d-f	37.08 ± 4.25 d-i	1.80 ± 0.14 c-h	37.97 ± 23.71 n-t	3.35 ± 1.86 g-p	0.68 ± 0.51 n-s	2.31 ± 1.28 e-q	0.35 ± 0.11 cd		15.61 ± 1.26 tu	9.33 ± 0.82 a	4.19 ± 0.02 jkl	0.66 ± 0.03 a-c	34.37 ± 0.33 a-k	2.72 ± 0.49 e-l	123.00 ± 28.59 e-o	3.14 ± 0.71 h-r	1.37 ± 0.26 l-w	1.63 ± 0.60 d-n	0.14 ± 0.02 e-n
Nocera	NO	Red	Plum	28.13 ± 2.27 q-u	7.26 ± 0.52 g-q	4.50 ± 0.01 f-m	0.45 ± 0.20 i-u	31.12 ± 0.95 g-p	1.19 ± 0.29 d-h	59.98 ± 17.41 f-q	3.38 ± 0.34 g-p	1.58 ± 0.22 e-o	1.68 ± 0.25 j-r	0.12 ± 0.03 i-q		30.10 ± 2.43 q-u	6.34 ± 0.63 f-p	4.28 ± 0.03 f-l	0.41 ± 0.05 i-r	35.52 ± 1.14 a-h	2.54 ± 0.17 f-m	192.84 ± 36.07 a-g	8.93 ± 0.37 a	4.63 ± 0.34 ab	3.73 ± 0.37 a	0.58 ± 0.03 a
Orange Pear	OP	Yellow	Plum	18.90 ± 1.53 s-u	7.92 ± 0.17 d-j	4.55 ± 0.11 d-l	0.57 ± 0.08 d-l	40.07 ± 2.64 c-e	0.44 ± 0.17 f-h	0.38 ± 0.25 t	0.00 ± 0.00 r	0.00 ± 0.00 s	0.00 ± 0.00 s	0.00 ± 0.00 q		20.22 ± 1.63 s-u	7.89 ± 0.14 b-d	4.44 ± 0.13 c-i	0.52 ± 0.05 d-i	31.08 ± 1.50 b-n	0.52 ± 0.25 l-n	0.00 ± 0.00 t	0.00 ± 0.00 t	0.00 ± 0.00 w	0.00 ± 0.00 p	0.00 ± 0.00 p
Ovale	OV	Red	Plum	58.57 ± 4.72 l-o	7.75 ± 0.93 d-l	4.60 ± 0.13 d-j	0.44 ± 0.07 j-v	15.11 ± 1.54 w	1.23 ± 0.45 d-h	73.71 ± 17.25 c-o	2.62 ± 0.91 j-r	1.33 ± 0.45 g-q	1.23 ± 0.45 o-s	0.06 ± 0.04 m-q		62.67 ± 5.06 l-o	5.66 ± 0.51 j-q	4.40 ± 0.11 c-j	0.31 ± 0.02 r-t	25.86 ± 2.47 k-p	3.04 ± 1.24 e-k	198.79 ± 24.78 a-f	5.58 ± 0.60 b-h	3.01 ± 0.37 c-j	2.29 ± 0.24 b-f	0.29 ± 0.02 b-d
Pantano	PN	Red	Beefsteak	248.46 ± 20.04 c	6.87 ± 0.34 j-t	4.46 ± 0.03 g-p	0.54 ± 0.04 e-o	28.59 ± 0.96 k-t	1.65 ± 0.66 c-h	65.67 ± 5.75 e-q	4.59 ± 0.16 c-l	2.28 ± 0.32 b-i	2.16 ± 0.20 f-q	0.15 ± 0.04 g-q		265.85 ± 21.45 c	5.97 ± 0.46 h-q	4.42 ± 0.10 c-i	0.46 ± 0.08 g-q	30.63 ± 2.76 b-n	1.94 ± 0.31 f-n	43.48 ± 23.06 m-t	2.15 ± 0.61 l-t	1.29 ± 0.57 l-w	0.79 ± 0.54 i-p	0.08 ± 0.04 i-p
Pera Abbruzzese	PA	Red	Beefsteak	276.33 ± 26.43 b	6.63 ± 0.20 m-v	4.23 ± 0.03 s-u	0.64 ± 0.01 c-f	31.42 ± 1.86 g-p	3.12 ± 0.71 b-h	89.39 ± 12.97 b-m	4.80 ± 0.85 c-k	1.45 ± 0.34 g-q	3.15 ± 0.48 c-l	0.20 ± 0.04 d-n		295.68 ± 28.28 b	5.58 ± 0.35 k-q	4.49 ± 0.10 b-g	0.44 ± 0.08 h-q	34.84 ± 1.39 a-i	2.08 ± 0.30 f-n	162.51 ± 15.00 a-i	7.22 ± 1.48 a-c	3.11 ± 0.31 c-i	3.74 ± 1.21 a	0.38 ± 0.10 b
Piennolo	PI	Red	Cherry	21.30 ± 1.72 s-u	7.34 ± 0.09 f-q	4.28 ± 0.06 o-u	0.57 ± 0.09 d-k	24.26 ± 4.65 p-v	2.22 ± 1.15 c-h	62.02 ± 13.44 f-q	1.59 ± 0.47 m-r	0.70 ± 0.20 n-s	0.86 ± 0.37 q-s	0.03 ± 0.02 o-q		22.79 ± 1.84 s-u	5.69 ± 0.30 j-q	4.28 ± 0.03 f-l	0.43 ± 0.03 h-r	26.00 ± 2.53 j-p	2.05 ± 0.95 f-n	49.97 ± 6.27 l-t	1.24 ± 0.28 p-t	0.56 ± 0.10 r-w	0.59 ± 0.16 l-p	0.10 ± 0.03 g-p
Pizzuto	PZ	Red	Plum	33.72 ± 2.72 p-t	6.82 ± 0.08 k-t	4.55 ± 0.04 d-l	0.60 ± 0.05 d-i	32.87 ± 2.93 e-n	0.39 ± 0.18 f-h	21.76 ± 7.71 p-t	1.83 ± 0.70 l-r	0.66 ± 0.28 n-s	1.10 ± 0.38 p-s	0.08 ± 0.05 l-q		36.08 ± 2.91 p-t	5.85 ± 1.56 i-q	4.40 ± 0.03 c-j	0.38 ± 0.06 k-s	40.18 ± 1.58 a	4.10 ± 1.06 c-f	222.50 ± 45.87 a-c	5.78 ± 1.31 b-g	3.81 ± 0.85 a-c	1.76 ± 0.43 d-m	0.21 ± 0.07 c-h
Pomodoro del Vesuvio	PV	Red	Cherry	85.19 ± 6.87 h-k	5.90 ± 0.51 s-v	4.31 ± 0.09 m-u	0.42 ± 0.03 k-v	26.96 ± 1.56 m-u	2.94 ± 0.33 b-h	105.47 ± 49.07 a-f	7.02 ± 2.43 a-e	2.49 ± 0.90 b-g	4.18 ± 1.46 b-d	0.35 ± 0.14 cd		91.15 ± 7.36 h-k	4.93 ± 0.24 q	4.35 ± 0.07 d-k	0.41 ± 0.03 i-r	23.98 ± 0.60 m-p	0.93 ± 0.44 k-n	24.26 ± 3.23 p-t	1.36 ± 0.39 o-t	0.58 ± 0.17 q-w	0.63 ± 0.18 l-p	0.15 ± 0.03 e-m
Pomodoro di Sorrento	PS	Red	Beefsteak	246.33 ± 20.32 c	6.45 ± 0.39 p-v	4.52 ± 0.11 e-l	0.42 ± 0.04 l-v	34.64 ± 7.78 d-k	2.75 ± 1.28 b-h	95.75 ± 51.19 b-j	5.69 ± 2.83 c-h	2.11 ± 1.07 c-k	3.29 ± 1.63 c-j	0.30 ± 0.21 c-h		263.58 ± 21.75 c	6.06 ± 0.56 h-q	4.39 ± 0.19 c-k	0.41 ± 0.03 i-r	28.32 ± 2.69 d-p	2.11 ± 1.31 f-n	166.19 ± 43.90 a-h	5.18 ± 2.76 b-j	3.32 ± 1.91 b-g	1.74 ± 0.90 d-m	0.12 ± 0.04 e-p
Pomodoro scatolone	PT	Red	Plum	194.51 ± 15.69 d	6.90 ± 0.43 j-s	4.45 ± 0.04 g-q	0.39 ± 0.16 n-v	29.87 ± 0.72 h-r	1.55 ± 0.71 d-h	46.05 ± 14.32 k-t	3.06 ± 1.12 h-q	1.57 ± 0.54 e-p	1.42 ± 0.57 n-s	0.08 ± 0.02 k-q		208.13 ± 16.79 d	5.47 ± 0.60 l-q	4.37 ± 0.07 c-k	0.42 ± 0.06 i-r	31.12 ± 0.75 b-n	1.02 ± 0.10 j-n	42.01 ± 7.29 n-t	1.42 ± 0.24 n-t	0.90 ± 0.13 n-w	0.44 ± 0.10 m-p	0.08 ± 0.01 j-p
Principe borghese	PB	Red	Cherry	28.16 ± 2.27 q-u	7.65 ± 0.54 e-n	4.64 ± 0.04 c-g	0.46 ± 0.04 i-u	39.34 ± 2.56 c-f	1.06 ± 0.45 d-h	53.07 ± 17.33 h-r	3.15 ± 1.43 g-p	1.00 ± 0.53 i-s	1.98 ± 0.79 h-q	0.18 ± 0.11 f-p		30.13 ± 2.43 q-u	6.04 ± 0.30 h-q	4.59 ± 0.06 bc	0.35 ± 0.03 p-s	35.96 ± 2.19 a-g	1.99 ± 0.63 f-n	72.94 ± 27.89 i-r-t	1.71 ± 0.37 m-t	0.85 ± 0.12 o-w	0.73 ± 0.24 j-p	0.14 ± 0.04 e-n
Regina chiaro	RC	Yellow	Cherry	31.77 ± 2.56 p-t	7.55 ± 0.43 e-o	4.46 ± 0.05 g-p	0.53 ± 0.06 e-p	34.65 ± 2.75 d-k	3.61 ± 1.32 b-f	18.31 ± 2.89 q-t	1.07 ± 0.10 p-r	0.24 ± 0.01 q-s	0.73 ± 0.08 q-s	0.09 ± 0.03 k-q		33.99 ± 2.74 p-t	7.35 ± 0.37 c-h	4.38 ± 0.08 c-k	0.55 ± 0.03 b-h	33.05 ± 1.81 a-l	2.61 ± 0.36 f-l	43.21 ± 13.36 n-t	0.68 ± 0.17 st	0.34 ± 0.03 uw	0.31 ± 0.13 n-p	0.04 ± 0.01 m-p
Rio Grande	RG	Red	Plum	66.73 ± 5.38 j-n	6.92 ± 0.56 i-s	4.54 ± 0.06 d-l	0.38 ± 0.06 p-v	31.47 ± 6.09 g-p	2.74 ± 0.09 b-h	103.08 ± 20.18 a-g	4.43 ± 1.09 c-n	2.10 ± 0.55 c-l	2.13 ± 0.48 f-q	0.21 ± 0.06 d-n		71.40 ± 5.76 j-n	5.81 ± 0.43 i-q	4.23 ± 0.08 i-l	0.44 ± 0.06 h-q	31.74 ± 1.19 a-m	1.47 ± 0.67 h-n	142.42 ± 9.97 b-k	3.60 ± 1.34 f-p	1.87 ± 0.70 h-r	1.50 ± 0.56 e-o	0.23 ± 0.09 c-f
Roma long	RL	Red	Plum	120.50 ± 9.72 fg	7.14 ± 0.62 h-q	4.55 ± 0.07 d-l	0.35 ± 0.01 s-v	31.33 ± 3.98 g-p	1.31 ± 0.16 d-h	56.27 ± 3.04 g-q	4.95 ± 0.99 c-k	1.37 ± 0.24 g-q	3.26 ± 0.71 c-k	0.32 ± 0.07 c-f		128.94 ± 10.40 fg	5.92 ± 0.53 i-q	4.52 ± 0.06 b-e	0.34 ± 0.05 q-t	29.87 ± 8.49 c-o	1.59 ± 0.30 h-n	143.90 ± 25.14 b-k	3.21 ± 0.26 h-r	2.17 ± 0.18 e-o	0.92 ± 0.18 g-p	0.12 ± 0.03 e-p
Rutgers	RT	Red	Globe	64.89 ± 5.24 k-n	7.73 ± 0.43 e-l	4.28 ± 0.04 o-u	0.86 ± 0.06 a	47.52 ± 3.00 b	4.05 ± 2.58 b-d	147.26 ± 24.87 a	7.14 ± 0.84 a-d	3.03 ± 0.48 a-d	3.90 ± 0.38 b-e	0.20 ± 0.02 d-n		69.44 ± 5.60 k-n	6.02 ± 0.31 h-q	4.08 ± 0.03 l	0.65 ± 0.04 a-c	36.56 ± 3.53 a-e	6.29 ± 1.32 c	245.65 ± 29.75 a	6.55 ± 1.28 a-e	3.56 ± 0.30 a-e	2.88 ± 1.50 a-d	0.11 ± 0.12 e-p
San Marzano	SM	Red	Plum	72.64 ± 5.86 i-m	6.51 ± 0.55 o-v	4.53 ± 0.06 d-l	0.39 ± 0.05 o-v	20.06 ± 2.11 u-w	1.44 ± 0.19 d-h	60.47 ± 4.02 f-q	4.43 ± 0.79 c-n	0.84 ± 0.28 k-s	3.28 ± 0.42 c-k	0.31 ± 0.10 c-g		77.73 ± 6.27 i-m	5.61 ± 0.60 j-q	4.42 ± 0.06 c-i	0.39 ± 0.03 k-s	36.09 ± 0.94 a-f	2.74 ± 0.39 e-l	221.54 ± 51.05 a-d	7.31 ± 0.42 ab	3.31 ± 0.19 b-g	3.40 ± 0.22 ab	0.60 ± 0.06 a
San Marzano lungo	SL	Red	Plum	66.02 ± 5.33 k-n	7.09 ± 0.44 i-r	5.05 ± 0.10 a	0.30 ± 0.02 v	36.67 ± 2.26 d-j	1.00 ± 0.29 d-h	56.10 ± 18.85 g-q	3.97 ± 0.57 g-p	1.51 ± 0.30 f-q	2.28 ± 0.32 e-q	0.18 ± 0.01 e-p		70.64 ± 5.70 k-n	6.17 ± 0.98 h-q	4.70 ± 0.08 ab	0.28 ± 0.05 st	35.42 ± 3.26 a-i	1.58 ± 0.50 h-n	95.33 ± 85.11 h-q	2.24 ± 1.17 k-t	0.71 ± 0.14 p-w	1.32 ± 1.08 f-p	0.21 ± 0.15 c-g
Small red	SR	Red	Cherry	23.43 ± 1.89 r-u	9.86 ± 0.46 a	4.62 ± 0.15 d-i	0.60 ± 0.13 d-i	57.49 ± 1.16 a	4.05 ± 0.57 b-d	68.38 ± 8.46 c-p	4.83 ± 0.72 c-k	1.68 ± 0.28 e-n	2.93 ± 0.43 c-n	0.22 ± 0.03 d-n		25.07 ± 2.02 r-u	7.75 ± 0.59 b-e	4.37 ± 0.04 c-k	0.59 ± 0.05 a-f	34.72 ± 3.07 a-i	3.54 ± 0.73 d-h	108.95 ± 28.08 f-p	3.34 ± 0.67 g-q	1.59 ± 0.33 j-u	1.58 ± 0.33 d-o	0.17 ± 0.02 d-k
SMEC	SC	Red	Plum	77.87 ± 6.28 i-k	6.77 ± 0.30 l-u	4.45 ± 0.03 g-p	0.37 ± 0.04 q-v	34.47 ± 3.25 d-l	1.94 ± 0.65 c-h	81.78 ± 14.44 c-n	4.33 ± 0.78 d-n	1.55 ± 0.32 e-p	2.54 ± 0.44 d-p	0.24 ± 0.04 d-l		83.33 ± 6.73 i-l	6.19 ± 0.22 g-q	4.50 ± 0.09 b-g	0.37 ± 0.02 m-s	28.72 ± 2.34 d-p	1.76 ± 0.05 g-n	193.20 ± 64.35 a-g	4.10 ± 0.21 e-m	1.75 ± 0.71 i-r-u	2.15 ± 0.55 b-h	0.20 ± 0.05 c-j
Snow white	SW	Yellow	Beefsteak	191.67 ± 15.46 d	6.97 ± 0.58 i-s	4.44 ± 0.05 h-r	0.51 ± 0.05 e-r	26.74 ± 2.48 n-u	0.05 ± 0.03 h	0.99 ± 0.34 t	0.00 ± 0.00 r	0.00 ± 0.00 s	0.00 ± 0.00 s	0.00 ± 0.00 q		205.09 ± 16.55 d	5.52 ± 0.58 l-q	4.48 ± 0.11 b-g	0.36 ± 0.05 o-s	28.04 ± 5.49 e-p	0.20 ± 0.06 n	0.26 ± 0.20 t	0.04 ± 0.04 t	0.00 ± 0.00 w	0.04 ± 0.04 p	0.00 ± 0.00 p
Tondino nocerese	TN	Red	Cherry	16.86 ± 1.36 tu	8.50 ± 0.46 b-e	4.62 ± 0.13 d-h	0.62 ± 0.13 d-g	37.26 ± 3.42 d-h	3.69 ± 1.01 b-f	92.76 ± 7.90 b-k	4.01 ± 0.30 f-o	2.19 ± 0.17 c-j	1.74 ± 0.33 i-r	0.08 ± 0.04 k-q		18.04 ± 1.46 tu	7.57 ± 0.66 c-g	4.39 ± 0.06 c-k	0.46 ± 0.06 g-p	32.65 ± 2.23 a-l	3.41 ± 0.41 d-i	219.51 ± 21.46 a-d	4.81 ± 0.58 c-j	2.35 ± 0.29 d-m	2.15 ± 0.24 b-h	0.32 ± 0.07 bc
Vesuviano	VE	Red	Cherry	28.31 ± 2.29 q-u	7.64 ± 0.58 e-n	4.46 ± 0.04 g-p	0.49 ± 0.01 f-t	29.85 ± 2.59 i-r	3.42 ± 0.46 b-h	100.35 ± 30.33 a-h	5.61 ± 1.79 c-i	1.90 ± 0.61 d-n	3.38 ± 1.06 c-i	0.34 ± 0.14 c-f		30.29 ± 2.45 q-u	6.95 ± 0.40 c-k	4.47 ± 0.03 c-h	0.36 ± 0.02 n-s	33.02 ± 2.01 a-l	1.97 ± 0.62 f-n	133.73 ± 1.62 c-m	3.84 ± 0.53 f-n	1.78 ± 0.40 h-t	1.75 ± 0.24 d-m	0.31 ± 0.04 bc
Yellow cherry	YC	Yellow	Plum	15.38 ± 1.24 tu	9.18 ± 0.54 ab	4.35 ± 0.09 l-u	0.61 ± 0.08 d-h	40.05 ± 1.92 c-e	1.62 ± 0.42 c-h	0.51 ± 0.18 t	0.00 ± 0.00 r	0.00 ± 0.00 s	0.00 ± 0.00 s	0.00 ± 0.00 q		16.46 ± 1.33 tu	6.99 ± 1.12 c-j	4.24 ± 0.09 h-l	0.46 ± 0.06 g-q	26.90 ± 2.54 i-p	0.83 ± 0.09 k-n	3.08 ± 2.38 st	0.00 ± 0.00 t	0.00 ± 0.00 w	0.00 ± 0.00 p	0.00 ± 0.00 p
Yellow ovate	YO	Yellow	Plum	31.95 ± 2.58 p-t	7.24 ± 0.17 g-q	4.41 ± 0.07 j-s	0.65 ± 0.06 c-e	21.90 ± 4.62 s-w	0.02 ± 0.03 h	1.83 ± 0.64 t	0.00 ± 0.00 r	0.00 ± 0.00 s	0.00 ± 0.00 s	0.00 ± 0.00 q		34.18 ± 2.76 p-t	5.54 ± 0.05 l-q	4.31 ± 0.06 e-k	0.47 ± 0.04 f-p	39.09 ± 5.39 ab	0.90 ± 0.43 k-n	4.51 ± 3.48 r-t	0.21 ± 0.23 t	0.21 ± 0.23 w	0.00 ± 0.00 p	0.00 ± 0.00 p
Yellow round	YR	Yellow	Plum	29.82 ± 2.41 q-u	7.06 ± 0.18 i-r	4.48 ± 0.08 f-o	0.56 ± 0.05 d-l	38.43 ± 2.10 c-g	0.13 ± 0.01 gh	2.26 ± 0.81 st	0.00 ± 0.00 r	0.00 ± 0.00 s	0.00 ± 0.00 s	0.00 ± 0.00 q		31.90 ± 2.57 q-u	6.04 ± 0.25 h-q	4.56 ± 0.06 b-d	0.41 ± 0.06 i-r	35.20 ± 3.53 a-i	0.13 ± 0.01 n	0.16 ± 0.38 t	0.00 ± 0.00 t	0.00 ± 0.00 w	0.00 ± 0.00 p	0.00 ± 0.00 p
